# Supplementary material for: Genetic variation in the Nr1d1 transcription factor binding site shapes metabolism‐related protein networks associated with cognitive resilience in an Alzheimer's disease mouse reference panel
Source: Alzheimers Dement. 2025 Nov 12;21(11):e70896. doi: 10.1002/alz.70896 (PMC12611882; doi:10.1002/alz.70896)
Supplement: Supplementary file 8 — Supplementary Table 1: Haplotype single‐nucleotide polymorphisms located on chr1: 173,200,610 to 175,596,722 Mb in GRCm39/mm39 coordinates. [file ALZ-21-e70896-s005.xlsx]

## Sheet: Supplemental Table 1
Supplementary Table 1: Haplotype single nucleotide polymorphisms located on chr1: 173200610 – 175596722Mb in GRCm39/mm39 coordinates
SNP	Loc	TFBS (JASPAR database)	ReMap Chip-seq	C57BL/6J	DBA/2J
rs31608155	Chr1: 173200610	30	NA	C	T
rs31405208	Chr1: 173247085	17	>10	A	G
rs46128598	Chr1: 173461143	77	2	A	G
rs31587587	Chr1: 173473119	88	>10	A	C
rs31584856	Chr1: 173506750	83	NA	G	A
rs3669108	Chr1: 174368763	29	1	T	G
rs6375522	Chr1: 174506283	24	4	A	G
rs4136041	Chr1: 175264418	59	NA	T	C
rs31329176	Chr1: 175442612	32	NA	C	T
rs31420065	Chr1: 175596722	45	3	C	T

## Sheet: Supplemental Table 2
Supplementary Table 2: Correlated protein quantitative trait loci resilient proteins require principal component analysis to perform mediation test
	AK1A1	NUDT3	SYIM	PPT1	ODO1	GARS	UBA1	TM223	PTN11
AK1A1	1	0.499076	0.631939	0.381167	0.542349	0.383007	0.510215	0.297078	0.466777
NUDT3	0.499076	1	0.554348	0.302343	0.626307	0.501422	0.53408	0.359225	0.503134
SYIM	0.631939	0.554348	1	0.37385	0.588806	0.214343	0.319833	0.19349	0.277408
PPT1	0.381167	0.302343	0.37385	1	0.28262	0.363231	0.410422	0.283809	0.220309
ODO1	0.542349	0.626307	0.588806	0.28262	1	0.461847	0.567944	0.29811	0.554976
GARS	0.383007	0.501422	0.214343	0.363231	0.461847	1	0.639398	0.448035	0.491932
UBA1	0.510215	0.53408	0.319833	0.410422	0.567944	0.639398	1	0.296963	0.57317
TM223	0.297078	0.359225	0.19349	0.283809	0.29811	0.448035	0.296963	1	0.338351
PTN11	0.466777	0.503134	0.277408	0.220309	0.554976	0.491932	0.57317	0.338351	1

## Sheet: Supplemental Table 3
Supplementary Table 3: Differential expression analysis between AD-BXD strains that genotype B/B vs B/D at the NR1D1 allele
logFC	AveExpr	t	P.Value	adj.P.Val	B	protein	peptides	n_peptides	n_proteins	source	uniprot	id	label_2	pQTL_sig	To	Entry	Entry.Name	Gene.Names	Protein.names	Gene.Names..synonym.
0.237157	5.75634	12.9526	7.35896e-22	5.8283e-18	38.094	sp|Q8CGK3|LONM	sp|Q8CGK3|LONM	1	1	sp	Q8CGK3	LONM	Sig Up	yes	10090.ENSMUSP00000041814	Q8CGK3	LONM_MOUSE	Lonp1 Prss15	Lon protease homolog, mitochondrial (EC 3.4.21.53) (Lon protease-like protein) (LONP) (Mitochondrial ATP-dependent protease Lon) (Serine protease 15)	Prss15
0.305915	5.09454	10.3006	1.20842e-16	4.78534e-13	26.5618	sp|Q8VDK1|NIT1	sp|Q8VDK1|NIT1	1	1	sp	Q8VDK1	NIT1	Sig Up	yes	10090.ENSMUSP00000106926	Q8VDK1	NIT1_MOUSE	Nit1	Deaminated glutathione amidase (dGSH amidase) (EC 3.5.1.128) (Nitrilase homolog 1)
0.279052	5.81035	9.1615	2.43919e-14	6.43945e-11	21.9742	sp|Q99LS3|SERB	sp|Q99LS3|SERB	1	1	sp	Q99LS3	SERB	Sig Up	yes	10090.ENSMUSP00000031399	Q99LS3	SERB_MOUSE	Psph	Phosphoserine phosphatase (PSP) (PSPase) (EC 3.1.3.3) (O-phosphoserine phosphohydrolase)
-0.205193	7.69988	-8.85317	1.03067e-13	2.04072e-10	20.8129	sp|D3Z7P3|GLSK	sp|D3Z7P3|GLSK	1	1	sp	D3Z7P3	GLSK	Sig Down	yes	10090.ENSMUSP00000110158	D3Z7P3	GLSK_MOUSE	Gls Gls1 Kiaa0838	Glutaminase kidney isoform, mitochondrial (GLS) (EC 3.5.1.2) [Cleaved into: Glutaminase kidney isoform, mitochondrial 68 kDa chain; Glutaminase kidney isoform, mitochondrial 65 kDa chain]	Gls1 Kiaa0838
-0.221008	7.37775	-8.71462	1.96908e-13	3.11902e-10	20.1756	sp|Q8BH95|ECHM	sp|Q8BH95|ECHM	1	1	sp	Q8BH95	ECHM	Sig Down	yes	10090.ENSMUSP00000026538	Q8BH95	ECHM_MOUSE	Echs1	Enoyl-CoA hydratase, mitochondrial (mECH) (mECH1) (EC 4.2.1.17) (EC 5.3.3.8) (Enoyl-CoA hydratase 1) (ECHS1) (Short-chain enoyl-CoA hydratase) (SCEH)
-0.201653	8.33933	-8.47418	6.05e-13	7.98599e-10	19.1188	sp|Q8R366|IGSF8	sp|Q8R366|IGSF8	1	1	sp	Q8R366	IGSF8	Sig Down	yes	10090.ENSMUSP00000041232	Q8R366	IGSF8_MOUSE	Igsf8 Ewi2 Kct4 Pgrl	Immunoglobulin superfamily member 8 (IgSF8) (CD81 partner 3) (Glu-Trp-Ile EWI motif-containing protein 2) (EWI-2) (Keratinocyte-associated transmembrane protein 4) (KCT-4) (Prostaglandin regulatory-like protein) (PGRL) (CD antigen CD316)	Ewi2 Kct4 Pgrl
0.2893	7.14652	8.41785	7.86806e-13	8.01518e-10	18.8393	sp|Q9JI46|NUDT3	sp|Q9JI46|NUDT3	1	1	sp	Q9JI46	NUDT3	Sig Up	yes	10090.ENSMUSP00000025050	Q9JI46	NUDT3_MOUSE	Nudt3 Dipp Dipp1	Diphosphoinositol polyphosphate phosphohydrolase 1 (DIPP-1) (muDIPP1) (EC 3.6.1.52) (Diadenosine hexaphosphate hydrolase) (Ap6A hydrolase) (EC 3.6.1.61) (Endopolyphosphatase) (EC 3.6.1.10) (Nucleoside diphosphate-linked moiety X motif 3) (Nudix motif 3) (m7GpppN-mRNA hydrolase) (EC 3.6.1.62) (m7GpppX diphosphatase) (EC 3.6.1.59)	Dipp Dipp1
0.172589	7.64917	8.41172	8.09615e-13	8.01518e-10	18.8266	sp|Q9JII6|AK1A1	sp|Q9JII6|AK1A1	1	1	sp	Q9JII6	AK1A1	Sig Up	yes	10090.ENSMUSP00000030455	Q9JII6	AK1A1_MOUSE	Akr1a1 Akr1a4	Aldo-keto reductase family 1 member A1 (EC 1.1.1.2) (EC 1.1.1.372) (EC 1.1.1.54) (Alcohol dehydrogenase [NADP(+)]) (Aldehyde reductase) (Glucuronate reductase) (EC 1.1.1.19) (Glucuronolactone reductase) (EC 1.1.1.20) (S-nitroso-CoA reductase) (ScorR) (EC 1.6.-.-)	Akr1a4
-0.207223	6.61237	-8.29121	1.41969e-12	1.24932e-09	18.227	sp|Q9JM14|NT5C	sp|Q9JM14|NT5C	1	1	sp	Q9JM14	NT5C	Sig Down	yes	10090.ENSMUSP00000021082	Q9JM14	NT5C_MOUSE	Nt5c Dnt1	5'(3')-deoxyribonucleotidase, cytosolic type (EC 3.1.3.-) (Cytosolic 5',3'-pyrimidine nucleotidase) (Deoxy-5'-nucleotidase 1) (dNT-1)	Dnt1
-0.264495	5.7904	-8.05616	4.23682e-12	3.35556e-09	17.067	sp|Q91XF0|PNPO	sp|Q91XF0|PNPO	1	1	sp	Q91XF0	PNPO	Sig Down	yes	10090.ENSMUSP00000018803	Q91XF0	PNPO_MOUSE	Pnpo	Pyridoxine-5'-phosphate oxidase (EC 1.4.3.5) (Pyridoxamine-phosphate oxidase)
-0.302153	5.52806	-7.92932	7.63318e-12	5.49589e-09	16.446	sp|Q9DCZ1|GMPR1	sp|Q9DCZ1|GMPR1	1	1	sp	Q9DCZ1	GMPR1	Sig Down	yes	10090.ENSMUSP00000000260	Q9DCZ1	GMPR1_MOUSE	Gmpr Gmpr1	GMP reductase 1 (GMPR 1) (EC 1.7.1.7) (Guanosine 5'-monophosphate oxidoreductase 1) (Guanosine monophosphate reductase 1)	Gmpr1
0.242781	4.94477	7.32964	1.2117e-10	7.99719e-08	13.7381	sp|Q61024|ASNS	sp|Q61024|ASNS	1	1	sp	Q61024	ASNS	Sig Up	yes	10090.ENSMUSP00000111204	Q61024	ASNS_MOUSE	Asns	Asparagine synthetase [glutamine-hydrolyzing] (EC 6.3.5.4) (Glutamine-dependent asparagine synthetase)
-0.157847	6.58281	-7.21988	2.00134e-10	1.19355e-07	13.4962	sp|Q8CDN6|TXNL1	sp|Q8CDN6|TXNL1	1	1	sp	Q8CDN6	TXNL1	Sig Down	yes	10090.ENSMUSP00000158375	Q8CDN6	TXNL1_MOUSE	Txnl1 Trp32 Txnl	Thioredoxin-like protein 1 (32 kDa thioredoxin-related protein)	Trp32 Txnl
0.249326	4.58392	7.20832	2.1098e-10	1.19355e-07	13.0501	sp|Q9ER72|SYCC	sp|Q9ER72|SYCC	1	1	sp	Q9ER72	SYCC	Sig Up	yes	10090.ENSMUSP00000010899	Q9ER72	SYCC_MOUSE	Cars1 Cars	Cysteine--tRNA ligase, cytoplasmic (EC 6.1.1.16) (Cysteinyl-tRNA synthetase) (CysRS)	Cars
0.292144	3.79463	7.17424	2.46463e-10	1.30132e-07	12.0782	sp|Q99J83|ATG5	sp|Q99J83|ATG5	1	1	sp	Q99J83	ATG5	Sig Up	yes	10090.ENSMUSP00000044769	Q99J83	ATG5_MOUSE	Atg5 Apg5l	Autophagy protein 5 (APG5-like)	Apg5l
-0.133528	8.19546	-7.12651	3.0633e-10	1.51633e-07	13.0963	sp|O55125|NIPS1	sp|O55125|NIPS1	1	1	sp	O55125	NIPS1	Sig Down	yes	10090.ENSMUSP00000049338	O55125	NIPS1_MOUSE	Nipsnap1	Protein NipSnap homolog 1 (NipSnap1)
0.136244	5.634	6.92019	7.81204e-10	3.63949e-07	12.1448	sp|Q8BIJ6|SYIM	sp|Q8BIJ6|SYIM	1	1	sp	Q8BIJ6	SYIM	Sig Up	yes	10090.ENSMUSP00000027921	Q8BIJ6	SYIM_MOUSE	Iars2	Isoleucine--tRNA ligase, mitochondrial (EC 6.1.1.5) (Isoleucyl-tRNA synthetase) (IleRS)
-0.164499	9.46256	-6.87179	9.72116e-10	4.27731e-07	11.9675	sp|P30275|KCRU	sp|P30275|KCRU	1	1	sp	P30275	KCRU	Sig Down	yes	10090.ENSMUSP00000000317	P30275	KCRU_MOUSE	Ckmt1	Creatine kinase U-type, mitochondrial (EC 2.7.3.2) (Acidic-type mitochondrial creatine kinase) (Mia-CK) (Ubiquitous mitochondrial creatine kinase) (U-MtCK)
0.102035	8.84267	6.83554	1.14482e-09	4.7721e-07	11.8141	sp|Q8BH59|CMC1	sp|Q8BH59|CMC1	1	1	sp	Q8BH59	CMC1	Sig Up	yes	10090.ENSMUSP00000122103	Q8BH59	S2512_MOUSE	Slc25a12	Electrogenic aspartate/glutamate antiporter SLC25A12, mitochondrial (Solute carrier family 25 member 12)
0.152278	5.63727	6.7955	1.37104e-09	5.42932e-07	11.6153	sp|Q80U63|MFN2	sp|Q80U63|MFN2	1	1	sp	Q80U63	MFN2	Sig Up	yes	10090.ENSMUSP00000030884	Q80U63	MFN2_MOUSE	Mfn2 Kiaa0214 Marf	Mitofusin-2 (EC 3.6.5.-) (Hypertension-related protein 1) (Mitochondrial assembly regulatory factor) (HSG protein) (Transmembrane GTPase MFN2)	Kiaa0214 Marf
0.221203	6.20535	6.77183	1.52512e-09	5.75189e-07	11.5496	sp|Q91WQ3|SYYC	sp|Q91WQ3|SYYC	1	1	sp	Q91WQ3	SYYC	Sig Up	yes	10090.ENSMUSP00000101669	Q91WQ3	SYYC_MOUSE	Yars1 Yars	Tyrosine--tRNA ligase, cytoplasmic (EC 6.1.1.1) (Tyrosyl-tRNA synthetase) (TyrRS) [Cleaved into: Tyrosine--tRNA ligase, cytoplasmic, N-terminally processed]	Yars
-0.0929153	10.8658	-6.64809	2.65679e-09	9.56443e-07	10.9802	sp|Q03265|ATPA	sp|Q03265|ATPA	1	1	sp	Q03265	ATPA	Sig Down	yes	10090.ENSMUSP00000026495	Q03265	ATPA_MOUSE	Atp5f1a Atp5a1	ATP synthase subunit alpha, mitochondrial (ATP synthase F1 subunit alpha)	Atp5a1
-0.12808	8.24053	-6.58199	3.56978e-09	1.22925e-06	10.7248	sp|P48758|CBR1	sp|P48758|CBR1	1	1	sp	P48758	CBR1	Sig Down	yes	10090.ENSMUSP00000049394	P48758	CBR1_MOUSE	Cbr1 Cbr	Carbonyl reductase [NADPH] 1 (EC 1.1.1.184) (15-hydroxyprostaglandin dehydrogenase [NADP(+)]) (EC 1.1.1.196, EC 1.1.1.197) (20-beta-hydroxysteroid dehydrogenase) (Alcohol dehydrogenase [NAD(P)+] CBR1) (EC 1.1.1.71) (NADPH-dependent carbonyl reductase 1) (Prostaglandin 9-ketoreductase) (PG-9-KR) (Prostaglandin-E(2) 9-reductase) (EC 1.1.1.189)	Cbr
-0.15195	6.96127	-6.48872	5.40746e-09	1.78446e-06	10.3451	sp|Q8CHP8|PGP	sp|Q8CHP8|PGP	1	1	sp	Q8CHP8	PGP	Sig Down	yes	10090.ENSMUSP00000052866	Q8CHP8	PGP_MOUSE	Pgp	Glycerol-3-phosphate phosphatase (G3PP) (EC 3.1.3.21) (Aspartate-based ubiquitous Mg(2+)-dependent phosphatase) (AUM) (EC 3.1.3.48) (Phosphoglycolate phosphatase) (PGP)
0.119198	9.38917	6.41183	7.60505e-09	2.40928e-06	9.97668	sp|P09671|SODM	sp|P09671|SODM	1	1	sp	P09671	SODM	Sig Up	yes	10090.ENSMUSP00000007012	P09671	SODM_MOUSE	Sod2 Sod-2	Superoxide dismutase [Mn], mitochondrial (EC 1.15.1.1)	Sod-2
-0.196325	5.50439	-6.36759	9.24855e-09	2.81725e-06	9.79589	sp|Q8R326|PSPC1	sp|Q8R326|PSPC1	1	1	sp	Q8R326	PSPC1	Sig Down	yes	10090.ENSMUSP00000022507	Q8R326	PSPC1_MOUSE	Pspc1 Psp1	Paraspeckle component 1 (Paraspeckle protein 1) (mPSP1)	Psp1
0.144366	5.36887	6.31242	1.17973e-08	3.44128e-06	9.56524	sp|Q3UVL4|VPS51	sp|Q3UVL4|VPS51	1	1	sp	Q3UVL4	VPS51	Sig Up	yes	10090.ENSMUSP00000025711	Q3UVL4	VPS51_MOUSE	Vps51 Ffr	Vacuolar protein sorting-associated protein 51 homolog (Protein fat-free homolog)	Ffr
0.209477	6.57504	6.30543	1.21661e-08	3.44128e-06	9.5725	sp|Q9Z127|LAT1	sp|Q9Z127|LAT1	1	1	sp	Q9Z127	LAT1	Sig Up	yes	10090.ENSMUSP00000041557	Q9Z127	LAT1_MOUSE	Slc7a5 Lat1	Large neutral amino acids transporter small subunit 1 (4F2 light chain) (4F2 LC) (4F2LC) (L-type amino acid transporter 1) (LAT1) (Solute carrier family 7 member 5)	Lat1
0.108657	7.93556	6.25806	1.49844e-08	4.0923e-06	9.3467	sp|P51150|RAB7A	sp|P51150|RAB7A	1	1	sp	P51150	RAB7A	Sig Up	yes	10090.ENSMUSP00000109230	P51150	RAB7A_MOUSE	Rab7a Rab7	Ras-related protein Rab-7a (EC 3.6.5.2)	Rab7
0.0926299	7.73896	6.20265	1.91078e-08	5.04445e-06	9.11719	sp|Q60597|ODO1	sp|Q60597|ODO1	1	1	sp	Q60597	ODO1	Sig Up	yes	10090.ENSMUSP00000091041	Q60597	ODO1_MOUSE	Ogdh Kiaa4192	2-oxoglutarate dehydrogenase complex component E1 (E1o) (OGDC-E1) (OGDH-E1) (EC 1.2.4.2) (2-oxoglutarate dehydrogenase, mitochondrial) (Alpha-ketoglutarate dehydrogenase) (Alpha-KGDH-E1) (Thiamine diphosphate (ThDP)-dependent 2-oxoglutarate dehydrogenase)	Kiaa4192
-0.0939212	11.6362	-6.12187	2.71995e-08	6.94904e-06	8.71781	sp|P56480|ATPB	sp|P56480|ATPB	1	1	sp	P56480	ATPB	Sig Down	yes	10090.ENSMUSP00000026459	P56480	ATPB_MOUSE	Atp5f1b Atp5b	ATP synthase subunit beta, mitochondrial (EC 7.1.2.2) (ATP synthase F1 subunit beta)	Atp5b
-0.199525	5.689	-6.08688	3.16777e-08	7.84023e-06	8.65296	sp|Q9DCM0|ETHE1	sp|Q9DCM0|ETHE1	1	1	sp	Q9DCM0	ETHE1	Sig Down	yes	10090.ENSMUSP00000076433	Q9DCM0	ETHE1_MOUSE	Ethe1 Hsco	Persulfide dioxygenase ETHE1, mitochondrial (EC 1.13.11.18) (Ethylmalonic encephalopathy protein 1 homolog) (Hepatoma subtracted clone one protein) (Sulfur dioxygenase ETHE1)	Hsco
-0.318427	4.74684	-6.06886	3.42614e-08	8.22274e-06	8.41671	sp|P97825|JUPI1	sp|P97825|JUPI1	1	1	sp	P97825	JUPI1	Sig Down	yes	10090.ENSMUSP00000021083	P97825	JUPI1_MOUSE	Jpt1 Hn1	Jupiter microtubule associated homolog 1 (Hematological and neurological expressed 1 protein) [Cleaved into: Jupiter microtubule associated homolog 1, N-terminally processed]	Hn1
-0.21376	6.56537	-5.99425	4.73565e-08	1.10313e-05	8.27848	sp|Q8C8T8|TSR2	sp|Q8C8T8|TSR2	1	1	sp	Q8C8T8	TSR2	Sig Down	yes	10090.ENSMUSP00000026295	Q8C8T8	TSR2_MOUSE	Tsr2	Pre-rRNA-processing protein TSR2 homolog
0.0855164	8.30631	5.9834	4.96324e-08	1.12311e-05	8.18522	sp|Q02053|UBA1	sp|Q02053|UBA1	1	1	sp	Q02053	UBA1	Sig Up	yes	10090.ENSMUSP00000001989	Q02053	UBA1_MOUSE	Uba1 Sbx Ube1 Ube1ax Ube1x	Ubiquitin-like modifier-activating enzyme 1 (EC 6.2.1.45) (Ubiquitin-activating enzyme E1) (Ubiquitin-activating enzyme E1 X) (Ubiquitin-like modifier-activating enzyme 1 X)	Sbx Ube1 Ube1ax Ube1x
0.103988	8.07727	5.93287	6.17392e-08	1.35826e-05	7.98101	sp|P31254|UBA1Y	sp|P31254|UBA1Y	1	1	sp	P31254	UBA1Y	Sig Up	yes	10090.ENSMUSP00000111560	P31254	UBA1Y_MOUSE	Uba1y Sby Ube1ay Ube1y Ube1y1	Ubiquitin-like modifier-activating enzyme 1 Y (EC 6.2.1.45) (Ubiquitin-activating enzyme E1) (Ubiquitin-activating enzyme E1 Y)	Sby Ube1ay Ube1y Ube1y1
0.12342	6.81151	5.91206	6.75325e-08	1.44556e-05	7.93071	sp|Q9CZ30|OLA1	sp|Q9CZ30|OLA1	1	1	sp	Q9CZ30	OLA1	Sig Up	yes	10090.ENSMUSP00000028517	Q9CZ30	OLA1_MOUSE	Ola1 Gtpbp9	Obg-like ATPase 1 (GTP-binding protein 9)	Gtpbp9
-0.0970943	8.164	-5.81715	1.0151e-07	2.11569e-05	7.50242	sp|Q8K2B3|SDHA	sp|Q8K2B3|SDHA	1	1	sp	Q8K2B3	SDHA	Sig Down	yes	10090.ENSMUSP00000022062	Q8K2B3	SDHA_MOUSE	Sdha	Succinate dehydrogenase [ubiquinone] flavoprotein subunit, mitochondrial (EC 1.3.5.1) (Flavoprotein subunit of complex II) (Fp) (Malate dehydrogenase [quinone] flavoprotein subunit) (EC 1.1.5.-)
-0.15813	10.4742	-5.79688	1.1071e-07	2.24826e-05	7.37747	sp|Q9R0P9|UCHL1	sp|Q9R0P9|UCHL1	1	1	sp	Q9R0P9	UCHL1	Sig Down	yes	10090.ENSMUSP00000031131	Q9R0P9	UCHL1_MOUSE	Uchl1	Ubiquitin carboxyl-terminal hydrolase isozyme L1 (UCH-L1) (EC 3.4.19.12) (Neuron cytoplasmic protein 9.5) (PGP 9.5) (PGP9.5) (Ubiquitin thioesterase L1)
0.205795	6.08387	5.7621	1.28434e-07	2.54299e-05	7.33694	sp|Q8R071|IP3KA	sp|Q8R071|IP3KA	1	1	sp	Q8R071	IP3KA	Sig Up	yes	10090.ENSMUSP00000028758	Q8R071	IP3KA_MOUSE	Itpka	Inositol-trisphosphate 3-kinase A (EC 2.7.1.127) (Inositol 1,4,5-trisphosphate 3-kinase A) (IP3 3-kinase A) (IP3K A) (InsP 3-kinase A)
-0.194665	4.8993	-5.68077	1.81522e-07	3.50647e-05	6.94801	sp|Q99JB2|STML2	sp|Q99JB2|STML2	1	1	sp	Q99JB2	STML2	Sig Down	yes	10090.ENSMUSP00000030169	Q99JB2	STML2_MOUSE	Stoml2 Slp2	Stomatin-like protein 2, mitochondrial (SLP-2) (mslp2)	Slp2
0.538839	3.54492	5.64999	2.06802e-07	3.8997e-05	6.18222	sp|O35425|BOK	sp|O35425|BOK	1	1	sp	O35425	BOK	Sig Up	yes	10090.ENSMUSP00000027499	O35425	BOK_MOUSE	Bok Mtd	Bcl-2-related ovarian killer protein (Apoptosis activator Mtd) (Protein matador)	Mtd
0.318763	3.71622	5.52212	3.54411e-07	6.52775e-05	5.85284	sp|Q8BIP0|SYDM	sp|Q8BIP0|SYDM	1	1	sp	Q8BIP0	SYDM	Sig Up	yes	10090.ENSMUSP00000041851	Q8BIP0	SYDM_MOUSE	Dars2	Aspartate--tRNA ligase, mitochondrial (EC 6.1.1.12) (Aspartyl-tRNA synthetase) (AspRS)
-0.139231	5.52095	-5.48526	4.13549e-07	7.44388e-05	6.23822	sp|Q8VEH5|EPMIP	sp|Q8VEH5|EPMIP	1	1	sp	Q8VEH5	EPMIP	Sig Down	yes	10090.ENSMUSP00000052904	Q8VEH5	EPMIP_MOUSE	Epm2aip1 Kiaa0766	EPM2A-interacting protein 1 (Laforin-interacting protein)	Kiaa0766
-0.122987	6.88859	-5.44843	4.823e-07	8.3716e-05	6.05541	sp|Q91Z53|GRHPR	sp|Q91Z53|GRHPR	1	1	sp	Q91Z53	GRHPR	Sig Down	yes	10090.ENSMUSP00000047218	Q91Z53	GRHPR_MOUSE	Grhpr Glxr	Glyoxylate reductase/hydroxypyruvate reductase (EC 1.1.1.79) (EC 1.1.1.81)	Glxr
-0.241471	4.02781	-5.44648	4.8623e-07	8.3716e-05	5.69763	sp|O89116|VTI1A	sp|O89116|VTI1A	1	1	sp	O89116	VTI1A	Sig Down	yes	10090.ENSMUSP00000093644	O89116	VTI1A_MOUSE	Vti1a Vti1 Vti1l2	Vesicle transport through interaction with t-SNAREs homolog 1A (Vesicle transport v-SNARE protein Vti1-like 2) (Vti1-rp2)	Vti1 Vti1l2
0.115633	5.69013	5.43094	5.18759e-07	8.74164e-05	6.02561	sp|Q9CZD3|GARS	sp|Q9CZD3|GARS	1	1	sp	Q9CZD3	GARS	Sig Up	yes	10090.ENSMUSP00000003572	Q9CZD3	GARS_MOUSE	Gars1 Gars	Glycine--tRNA ligase (EC 6.1.1.14) (Diadenosine tetraphosphate synthetase) (Ap4A synthetase) (EC 2.7.7.-) (Glycyl-tRNA synthetase 1) (GlyRS)	Gars
0.582397	3.80759	5.40123	5.86968e-07	9.68497e-05	5.53891	sp|Q9JJF0|NP1L5	sp|Q9JJF0|NP1L5	1	1	sp	Q9JJF0	NP1L5	Sig Up	yes	10090.ENSMUSP00000062780	Q9JJF0	NP1L5_MOUSE	Nap1l5 MNCb-0385	Nucleosome assembly protein 1-like 5
0.159946	7.29791	5.37674	6.49746e-07	0.00010502	5.7496	sp|Q9R0P3|ESTD	sp|Q9R0P3|ESTD	1	1	sp	Q9R0P3	ESTD	Sig Up	yes	10090.ENSMUSP00000135394	Q9R0P3	ESTD_MOUSE	Esd Es10 Sid478	S-formylglutathione hydrolase (FGH) (EC 3.1.2.12) (Esterase 10) (Esterase D) (Sid 478)	Es10 Sid478
-0.183436	4.1836	-5.35625	7.07288e-07	0.000112034	5.48452	sp|Q7TSC1|PRC2A	sp|Q7TSC1|PRC2A	1	1	sp	Q7TSC1	PRC2A	Sig Down	yes	10090.ENSMUSP00000025253	Q7TSC1	PRC2A_MOUSE	Prrc2a Bat2	Protein PRRC2A (HLA-B-associated transcript 2) (Proline-rich and coiled-coil-containing protein 2A)	Bat2
-0.16595	5.48129	-5.28988	9.30173e-07	0.000143121	5.48052	sp|Q924M7|MPI	sp|Q924M7|MPI	1	1	sp	Q924M7	MPI	Sig Down	yes	10090.ENSMUSP00000034856	Q924M7	MPI_MOUSE	Mpi Mpi1 Pmi	Mannose-6-phosphate isomerase (EC 5.3.1.8) (Phosphohexomutase) (Phosphomannose isomerase) (PMI)	Mpi1 Pmi
0.150493	4.03771	5.28599	9.45204e-07	0.000143121	5.21036	sp|Q61749|EI2BD	sp|Q61749|EI2BD	1	1	sp	Q61749	EI2BD	Sig Up	yes	10090.ENSMUSP00000110250	Q61749	EI2BD_MOUSE	Eif2b4 Eif2b Eif2bd Jgr1a	Translation initiation factor eIF2B subunit delta (eIF2B GDP-GTP exchange factor subunit delta)	Eif2b Eif2bd Jgr1a
0.234499	3.82957	5.27824	9.75806e-07	0.000143121	5.06694	sp|Q99LC8|EI2BA	sp|Q99LC8|EI2BA	1	1	sp	Q99LC8	EI2BA	Sig Up	yes	10090.ENSMUSP00000031334	Q99LC8	EI2BA_MOUSE	Eif2b1	Translation initiation factor eIF2B subunit alpha (eIF2B GDP-GTP exchange factor subunit alpha)
-0.124068	6.82523	-5.27823	9.75826e-07	0.000143121	5.38797	sp|Q9WTL7|LYPA2	sp|Q9WTL7|LYPA2	1	1	sp	Q9WTL7	LYPA2	Sig Down	yes	10090.ENSMUSP00000064204	Q9WTL7	LYPA2_MOUSE	Lypla2	Acyl-protein thioesterase 2 (APT-2) (EC 3.1.2.-) (Lysophospholipase 2) (Lysophospholipase II) (LPL-II) (LysoPLA II) (mLyso II) (Palmitoyl-protein hydrolase) (EC 3.1.2.22)
-0.213174	5.20106	-5.26963	1.01096e-06	0.000145579	5.39691	sp|Q99L27|GMPR2	sp|Q99L27|GMPR2	1	1	sp	Q99L27	GMPR2	Sig Down	yes	10090.ENSMUSP00000002397	Q99L27	GMPR2_MOUSE	Gmpr2	GMP reductase 2 (GMPR 2) (EC 1.7.1.7) (Guanosine 5'-monophosphate oxidoreductase 2) (Guanosine monophosphate reductase 2)
0.145301	6.30356	5.24764	1.10646e-06	0.000156485	5.29111	sp|Q9EQU5|SET	sp|Q9EQU5|SET	1	1	sp	Q9EQU5	SET	Sig Up	yes	10090.ENSMUSP00000099930	Q9EQU5	SET_MOUSE	Set	Protein SET (Phosphatase 2A inhibitor I2PP2A) (I-2PP2A) (Template-activating factor I) (TAF-I)
-0.198444	6.25005	-5.24326	1.12648e-06	0.000156521	5.28168	sp|P11031|TCP4	sp|P11031|TCP4	1	1	sp	P11031	TCP4	Sig Down	yes	10090.ENSMUSP00000022816	P11031	TCP4_MOUSE	Sub1 Pc4 Rpo2tc1	Activated RNA polymerase II transcriptional coactivator p15 (Positive cofactor 4) (PC4) (SUB1 homolog) (Single-stranded DNA-binding protein p9) (p14)	Pc4 Rpo2tc1
0.147529	4.54204	5.22465	1.2157e-06	0.000166007	5.1667	sp|Q91W89|MA2C1	sp|Q91W89|MA2C1	1	1	sp	Q91W89	MA2C1	Sig Up	yes	10090.ENSMUSP00000125478	Q91W89	MA2C1_MOUSE	Man2c1	Alpha-mannosidase 2C1 (EC 3.2.1.24) (Alpha-D-mannoside mannohydrolase) (Mannosidase alpha class 2C member 1) (Neutral/cytosolic alpha-mannosidase)
-0.109507	5.44128	-5.20439	1.32074e-06	0.000177292	5.15357	sp|Q5RJI5|BRSK1	sp|Q5RJI5|BRSK1	1	1	sp	Q5RJI5	BRSK1	Sig Down	yes	10090.ENSMUSP00000039517	Q5RJI5	BRSK1_MOUSE	Brsk1 Gm1100 Sadb	Serine/threonine-protein kinase BRSK1 (EC 2.7.11.1) (EC 2.7.11.26) (Brain-specific serine/threonine-protein kinase 1) (BR serine/threonine-protein kinase 1) (Serine/threonine-protein kinase SAD-B)	Gm1100 Sadb
-0.34203	5.76092	-5.19386	1.37874e-06	0.000181994	5.11013	sp|O88531|PPT1	sp|O88531|PPT1	1	1	sp	O88531	PPT1	Sig Down	yes	10090.ENSMUSP00000030412	O88531	PPT1_MOUSE	Ppt1 Cln1 Ppt	Palmitoyl-protein thioesterase 1 (PPT-1) (EC 3.1.2.22) (Palmitoyl-protein hydrolase 1)	Cln1 Ppt
-0.151046	7.31024	-5.18552	1.4265e-06	0.000184672	5.0032	tr|Q8C5R8|Q8C5R8	tr|Q8C5R8|Q8C5R8	1	1	tr	Q8C5R8	Q8C5R8	Sig Down	yes	10090.ENSMUSP00000133931	Q8C5R8	Q8C5R8_MOUSE	Prps1l1	ribose-phosphate diphosphokinase (EC 2.7.6.1)
-0.316715	5.10872	-5.17782	1.47198e-06	0.000184672	5.04315	sp|Q9CQ00|DMAC1	sp|Q9CQ00|DMAC1	1	1	sp	Q9CQ00	DMAC1	Sig Down	yes	10090.ENSMUSP00000030103	Q9CQ00	DMAC1_MOUSE	Dmac1 Tmem261	Distal membrane-arm assembly complex protein 1 (Transmembrane protein 261)	Tmem261
-0.0986971	7.15102	-5.1776	1.47329e-06	0.000184672	4.97907	sp|Q64105|SPRE	sp|Q64105|SPRE	1	1	sp	Q64105	SPRE	Sig Down	yes	10090.ENSMUSP00000048111	Q64105	SPRE_MOUSE	Spr	Sepiapterin reductase (SPR) (EC 1.1.1.153)
-0.252594	4.23347	-5.17446	1.4923e-06	0.000184672	4.84289	sp|Q99NF2|NSMF	sp|Q99NF2|NSMF	1	1	sp	Q99NF2	NSMF	Sig Down	yes	10090.ENSMUSP00000097908	Q99NF2	NSMF_MOUSE	Nsmf Jac Nelf	NMDA receptor synaptonuclear signaling and neuronal migration factor (Juxtasynaptic attractor of caldendrin on dendritic boutons protein) (Jacob protein) (Nasal embryonic luteinizing hormone-releasing hormone factor) (Nasal embryonic LHRH factor)	Jac Nelf
0.149581	4.74064	5.16741	1.53574e-06	0.000187124	4.98602	sp|Q8CCB4|VPS53	sp|Q8CCB4|VPS53	1	1	sp	Q8CCB4	VPS53	Sig Up	yes	10090.ENSMUSP00000061317	Q8CCB4	VPS53_MOUSE	Vps53	Vacuolar protein sorting-associated protein 53 homolog
0.117443	5.31588	5.15365	1.62423e-06	0.000194908	4.96106	sp|Q9D0I9|SYRC	sp|Q9D0I9|SYRC	1	1	sp	Q9D0I9	SYRC	Sig Up	yes	10090.ENSMUSP00000018992	Q9D0I9	SYRC_MOUSE	Rars1 Rars	Arginine--tRNA ligase, cytoplasmic (EC 6.1.1.19) (Arginyl-tRNA synthetase) (ArgRS)	Rars
-0.091891	9.86797	-5.12404	1.83178e-06	0.000216533	4.68767	sp|Q9DB20|ATPO	sp|Q9DB20|ATPO	1	1	sp	Q9DB20	ATPO	Sig Down	yes	10090.ENSMUSP00000023677	Q9DB20	ATPO_MOUSE	Atp5po Atp5o D12Wsu28e	ATP synthase subunit O, mitochondrial (ATP synthase peripheral stalk subunit OSCP) (Oligomycin sensitivity conferral protein) (OSCP)	Atp5o D12Wsu28e
0.163003	5.86272	5.11444	1.90449e-06	0.000221817	4.79822	sp|Q8BWG8|ARRB1	sp|Q8BWG8|ARRB1	1	1	sp	Q8BWG8	ARRB1	Sig Up	yes	10090.ENSMUSP00000095866	Q8BWG8	ARRB1_MOUSE	Arrb1	Beta-arrestin-1 (Arrestin beta-1)
-0.104697	6.05107	-5.05626	2.40937e-06	0.000276554	4.57252	sp|Q60899|ELAV2	sp|Q60899|ELAV2	1	1	sp	Q60899	ELAV2	Sig Down	yes	10090.ENSMUSP00000102737	Q60899	ELAV2_MOUSE	Elavl2 Hub	ELAV-like protein 2 (ELAV-like neuronal protein 1) (Hu-antigen B) (HuB) (Nervous system-specific RNA-binding protein Mel-N1)	Hub
0.117682	7.799	5.04903	2.48061e-06	0.000280663	4.4516	sp|Q9CQR4|ACO13	sp|Q9CQR4|ACO13	1	1	sp	Q9CQR4	ACO13	Sig Up	yes	10090.ENSMUSP00000006900	Q9CQR4	ACO13_MOUSE	Acot13 Them2	Acyl-coenzyme A thioesterase 13 (Acyl-CoA thioesterase 13) (EC 3.1.2.-) (Hotdog-fold thioesterase superfamily member 2) (Palmitoyl-CoA hydrolase) (EC 3.1.2.2) (Thioesterase superfamily member 2) (THEM2)	Them2
-0.089797	7.10647	-4.98751	3.17592e-06	0.000354271	4.2508	sp|Q9D0E1|HNRPM	sp|Q9D0E1|HNRPM	1	1	sp	Q9D0E1	HNRPM	Sig Down	yes	10090.ENSMUSP00000120115	Q9D0E1	HNRPM_MOUSE	Hnrnpm Hnrpm	Heterogeneous nuclear ribonucleoprotein M (hnRNP M)	Hnrpm
0.109314	5.55106	4.93818	3.86777e-06	0.000425455	4.14731	sp|P35235|PTN11	sp|P35235|PTN11	1	1	sp	P35235	PTN11	Sig Up	yes	10090.ENSMUSP00000058757	P35235	PTN11_MOUSE	Ptpn11	Tyrosine-protein phosphatase non-receptor type 11 (EC 3.1.3.48) (Protein-tyrosine phosphatase SYP) (SH-PTP2) (SHP-2) (Shp2)
0.124796	5.16241	4.93017	3.99322e-06	0.000433237	4.12684	sp|Q8C754|VPS52	sp|Q8C754|VPS52	1	1	sp	Q8C754	VPS52	Sig Up	yes	10090.ENSMUSP00000025178	Q8C754	VPS52_MOUSE	Vps52	Vacuolar protein sorting-associated protein 52 homolog
-0.109794	8.96184	-4.91509	4.24012e-06	0.000453808	3.90223	sp|Q9R1Q8|TAGL3	sp|Q9R1Q8|TAGL3	1	1	sp	Q9R1Q8	TAGL3	Sig Down	yes	10090.ENSMUSP00000093762	Q9R1Q8	TAGL3_MOUSE	Tagln3 Np25	Transgelin-3 (Neuronal protein NP25)	Np25
-0.140909	7.03488	-4.90041	4.49474e-06	0.000474645	3.92621	sp|Q9D7G0|PRPS1, tr|G3UXL2|G3UXL2	sp|Q9D7G0|PRPS1;tr|G3UXL2|G3UXL2	2	2	sp;tr	Q9D7G0;G3UXL2	PRPS1;G3UXL2	Sig Down	yes	NA	NA	NA	NA	NA	NA
-0.076002	11.4589	-4.89541	4.58483e-06	0.000477787	3.7804	sp|P18872|GNAO	sp|P18872|GNAO	1	1	sp	P18872	GNAO	Sig Down	yes	10090.ENSMUSP00000148550	P18872	GNAO_MOUSE	Gnao1 Gna0 Gnao	Guanine nucleotide-binding protein G(o) subunit alpha (EC 3.6.5.-)	Gna0 Gnao
-0.116714	5.19946	-4.82496	6.05781e-06	0.000620145	3.74199	sp|Q9R1R2|TRIM3	sp|Q9R1R2|TRIM3	1	1	sp	Q9R1R2	TRIM3	Sig Down	yes	10090.ENSMUSP00000053384	Q9R1R2	TRIM3_MOUSE	Trim3 Hac1 Rnf22	Tripartite motif-containing protein 3 (EC 2.3.2.27) (RING finger protein 22) (RING finger protein HAC1)	Hac1 Rnf22
-0.15358	4.91031	-4.82288	6.10749e-06	0.000620145	3.73056	sp|P35290|RAB24	sp|P35290|RAB24	1	1	sp	P35290	RAB24	Sig Down	yes	10090.ENSMUSP00000046188	P35290	RAB24_MOUSE	Rab24	Ras-related protein Rab-24 (Rab-16)
-0.113937	8.49906	-4.81784	6.23007e-06	0.000624584	3.54926	tr|A0A1B0GRG8|A0A1B0GRG8	tr|A0A1B0GRG8|A0A1B0GRG8	1	1	tr	A0A1B0GRG8	A0A1B0GRG8	Sig Down	yes	10090.ENSMUSP00000147517	A0A1B0GRG8	A0A1B0GRG8_MOUSE	Cbr1b Gm5678	Carbonyl reductase (NADPH) (EC 1.1.1.184)	Gm5678
0.0963476	7.10207	4.80361	6.58875e-06	0.000652286	3.5552	sp|Q6P1F6|2ABA	sp|Q6P1F6|2ABA	1	1	sp	Q6P1F6	2ABA	Sig Up	no	10090.ENSMUSP00000086640	Q6P1F6	2ABA_MOUSE	Ppp2r2a	Serine/threonine-protein phosphatase 2A 55 kDa regulatory subunit B alpha isoform (PP2A subunit B isoform B55-alpha) (PP2A subunit B isoform PR55-alpha) (PP2A subunit B isoform R2-alpha) (PP2A subunit B isoform alpha)
-0.18058	4.0903	-4.79224	6.88973e-06	0.000673662	3.45953	sp|Q80YD1|SUV3	sp|Q80YD1|SUV3	1	1	sp	Q80YD1	SUV3	Sig Down	yes	10090.ENSMUSP00000020273	Q80YD1	SUV3_MOUSE	Supv3l1 Suv3l1	ATP-dependent RNA helicase SUPV3L1, mitochondrial (EC 3.6.4.13) (Suppressor of var1 3-like protein 1) (SUV3-like protein 1)	Suv3l1
0.08726	8.66022	4.72497	8.96407e-06	0.000865798	3.19491	sp|Q9D2G2|ODO2	sp|Q9D2G2|ODO2	1	1	sp	Q9D2G2	ODO2	Sig Up	no	10090.ENSMUSP00000060346	Q9D2G2	ODO2_MOUSE	Dlst	Dihydrolipoyllysine-residue succinyltransferase component of 2-oxoglutarate dehydrogenase complex, mitochondrial (EC 2.3.1.61) (2-oxoglutarate dehydrogenase complex component E2) (OGDC-E2) (Dihydrolipoamide succinyltransferase component of 2-oxoglutarate dehydrogenase complex) (E2K)
0.113988	4.69409	4.71382	9.36207e-06	0.000893345	3.33493	sp|Q148V7|RELCH	sp|Q148V7|RELCH	1	1	sp	Q148V7	RELCH	Sig Up	yes	10090.ENSMUSP00000039178	Q148V7	RELCH_MOUSE	Relch Kiaa1468	RAB11-binding protein RELCH (LisH domain and HEAT repeat-containing protein KIAA1468) (RAB11-binding protein containing LisH, coiled-coil, and HEAT repeats)	Kiaa1468
-0.151343	6.27766	-4.67513	1.08805e-05	0.00101905	3.14275	sp|Q9DCD0|6PGD	sp|Q9DCD0|6PGD	1	1	sp	Q9DCD0	6PGD	Sig Down	yes	10090.ENSMUSP00000081141	Q9DCD0	6PGD_MOUSE	Pgd	6-phosphogluconate dehydrogenase, decarboxylating (EC 1.1.1.44)
-0.0904969	8.57567	-4.6738	1.09367e-05	0.00101905	3.01036	sp|P67778|PHB	sp|P67778|PHB	1	1	sp	P67778	PHB	Sig Down	yes	10090.ENSMUSP00000119603	P67778	PHB1_MOUSE	Phb1 Phb	Prohibitin 1 (B-cell receptor-associated protein 32) (BAP 32)	Phb
-0.138164	5.88231	-4.66132	1.14788e-05	0.00105712	3.11839	sp|Q80T41|GABR2	sp|Q80T41|GABR2	1	1	sp	Q80T41	GABR2	Sig Down	yes	10090.ENSMUSP00000103378	Q80T41	GABR2_MOUSE	Gabbr2 Gm425 Gpr51	Gamma-aminobutyric acid type B receptor subunit 2 (GABA-B receptor 2) (GABA-B-R2) (GABA-BR2) (GABABR2) (Gb2) (G-protein coupled receptor 51)	Gm425 Gpr51
0.0810057	7.9104	4.65278	1.18643e-05	0.00108006	2.95796	tr|E9Q7L0|E9Q7L0	tr|E9Q7L0|E9Q7L0	1	1	tr	E9Q7L0	E9Q7L0	Sig Up	no	10090.ENSMUSP00000022480	E9Q7L0	E9Q7L0_MOUSE	Ogdhl	oxoglutarate dehydrogenase (succinyl-transferring) (EC 1.2.4.2)
0.209611	5.00287	4.63923	1.25023e-05	0.00112356	3.07607	sp|Q9CQU0|TXD12	sp|Q9CQU0|TXD12	1	1	sp	Q9CQU0	TXD12	Sig Up	no	10090.ENSMUSP00000030296	Q9CQU0	TXD12_MOUSE	Txndc12 Tlp19	Thioredoxin domain-containing protein 12 (EC 1.8.4.2) (Endoplasmic reticulum resident protein 19) (ER protein 19) (ERp19) (Thioredoxin-like protein p19)	Tlp19
-0.13458	6.67965	-4.63668	1.26259e-05	0.00112356	2.97303	sp|Q9JLM8|DCLK1	sp|Q9JLM8|DCLK1	1	1	sp	Q9JLM8	DCLK1	Sig Down	yes	10090.ENSMUSP00000050034	Q9JLM8	DCLK1_MOUSE	Dclk1 Dcamkl1 Dclk	Serine/threonine-protein kinase DCLK1 (EC 2.7.11.1) (Doublecortin-like and CAM kinase-like 1) (Doublecortin-like kinase 1)	Dcamkl1 Dclk
-0.120998	6.22989	-4.53127	1.89202e-05	0.00166498	2.62645	sp|Q9CX00|IST1	sp|Q9CX00|IST1	1	1	sp	Q9CX00	IST1	Sig Down	yes	10090.ENSMUSP00000034164	Q9CX00	IST1_MOUSE	Ist1 Kiaa0174	IST1 homolog (Charged multivesicular body protein 8) (CHMP8)	Kiaa0174
-0.17967	4.65515	-4.52124	1.96575e-05	0.00171085	2.65602	sp|Q3V3V9|CARL2	sp|Q3V3V9|CARL2	1	1	sp	Q3V3V9	CARL2	Sig Down	yes	10090.ENSMUSP00000148422	Q3V3V9	CARL2_MOUSE	Carmil2 Lrrc16c Rltpr	Capping protein, Arp2/3 and myosin-I linker protein 2 (Capping protein regulator and myosin 1 linker 2) (F-actin-uncapping protein RLTPR) (Leucine-rich repeat-containing protein 16C) (RGD, leucine-rich repeat, tropomodulin and proline-rich-containing protein)	Lrrc16c Rltpr
-0.135708	6.29613	-4.5065	2.07915e-05	0.00178987	2.53343	sp|Q8BVN7|S2541	sp|Q8BVN7|S2541	1	1	sp	Q8BVN7	S2541	Sig Down	yes	10090.ENSMUSP00000058877	Q8BVN7	S2541_MOUSE	Slc25a41 SCaMC3L	Calcium-independent mitochondrial carrier protein SCaMC-3L (Mitochondrial ATP-Mg/Pi carrier protein SLC25A41) (Small calcium-binding mitochondrial carrier protein 3-like) (SCaMC-3-like) (SCaMC-3L) (Solute carrier family 25 member 41)	SCaMC3L
-0.14133	5.17705	-4.5018	2.11664e-05	0.00180256	2.59034	sp|Q9D0M1|KPRA	sp|Q9D0M1|KPRA	1	1	sp	Q9D0M1	KPRA	Sig Down	yes	10090.ENSMUSP00000101999	Q9D0M1	KPRA_MOUSE	Prpsap1	Phosphoribosyl pyrophosphate synthase-associated protein 1 (PRPP synthase-associated protein 1) (39 kDa phosphoribosypyrophosphate synthase-associated protein) (PAP39)
-0.175502	4.16502	-4.49289	2.18952e-05	0.00182836	2.48315	sp|Q5XJV6|LMTK3	sp|Q5XJV6|LMTK3	1	1	sp	Q5XJV6	LMTK3	Sig Down	yes	10090.ENSMUSP00000112592	Q5XJV6	LMTK3_MOUSE	Lmtk3 Aatyk3	Serine/threonine-protein kinase LMTK3 (EC 2.7.11.1) (Apoptosis-associated tyrosine kinase 3) (Lemur tyrosine kinase 3)	Aatyk3
-0.140613	5.67336	-4.49246	2.19311e-05	0.00182836	2.52876	sp|Q8BFP9|PDK1	sp|Q8BFP9|PDK1	1	1	sp	Q8BFP9	PDK1	Sig Down	yes	10090.ENSMUSP00000006669	Q8BFP9	PDK1_MOUSE	Pdk1	[Pyruvate dehydrogenase (acetyl-transferring)] kinase isozyme 1, mitochondrial (EC 2.7.11.2) (Pyruvate dehydrogenase kinase isoform 1) (PDH kinase 1)
0.474559	2.99399	4.48952	2.21771e-05	0.00182961	1.88088	sp|P70423|CTR3	sp|P70423|CTR3	1	1	sp	P70423	CTR3	Sig Up	no	10090.ENSMUSP00000109339	P70423	CTR3_MOUSE	Slc7a3 Atrc3 Cat3	Cationic amino acid transporter 3 (CAT-3) (CAT3) (Cationic amino acid transporter y+) (Solute carrier family 7 member 3)	Atrc3 Cat3
-0.170908	7.49793	-4.48034	2.2963e-05	0.00184913	2.35609	sp|Q69ZT1|FAN1	sp|Q69ZT1|FAN1	1	1	sp	Q69ZT1	FAN1	Sig Down	no	10090.ENSMUSP00000130012	Q69ZT1	FAN1_MOUSE	Fan1 Kiaa1018 Mtmr15	Fanconi-associated nuclease 1 (EC 3.1.21.-) (EC 3.1.4.1) (FANCD2/FANCI-associated nuclease 1) (mFAN1) (Myotubularin-related protein 15)	Kiaa1018 Mtmr15
-0.103724	10.3425	-4.47935	2.30497e-05	0.00184913	2.26067	sp|P17742|PPIA	sp|P17742|PPIA	1	1	sp	P17742	PPIA	Sig Down	yes	10090.ENSMUSP00000117987	P17742	PPIA_MOUSE	Ppia	Peptidyl-prolyl cis-trans isomerase A (PPIase A) (EC 5.2.1.8) (Cyclophilin A) (Cyclosporin A-binding protein) (Rotamase A) (SP18) [Cleaved into: Peptidyl-prolyl cis-trans isomerase A, N-terminally processed]
-0.0847409	7.7114	-4.4763	2.33175e-05	0.00184913	2.3292	sp|Q8R5C5|ACTY	sp|Q8R5C5|ACTY	1	1	sp	Q8R5C5	ACTY	Sig Down	yes	10090.ENSMUSP00000047326	Q8R5C5	ACTY_MOUSE	Actr1b	Beta-centractin (Actin-related protein 1B) (ARP1B)
0.117033	4.71653	4.47596	2.33476e-05	0.00184913	2.50691	sp|Q6P4S6|SIK3	sp|Q6P4S6|SIK3	1	1	sp	Q6P4S6	SIK3	Sig Up	yes	10090.ENSMUSP00000121032	Q6P4S6	SIK3_MOUSE	Sik3 Kiaa0999 Qsk	Serine/threonine-protein kinase SIK3 (EC 2.7.11.1) (Salt-inducible kinase 3) (SIK-3) (Serine/threonine-protein kinase QSK)	Kiaa0999 Qsk
0.089367	6.45753	4.44975	2.57812e-05	0.00202166	2.31309	sp|Q8BP47|SYNC	sp|Q8BP47|SYNC	1	1	sp	Q8BP47	SYNC	Sig Up	no	10090.ENSMUSP00000157402	Q8BP47	SYNC_MOUSE	Nars1 Nars	Asparagine--tRNA ligase, cytoplasmic (EC 6.1.1.22) (Asparaginyl-tRNA synthetase) (AsnRS) (Asparaginyl-tRNA synthetase 1)	Nars
-0.147538	4.9275	-4.44254	2.64918e-05	0.00205701	2.3922	sp|Q8CGA0|PPM1F	sp|Q8CGA0|PPM1F	1	1	sp	Q8CGA0	PPM1F	Sig Down	yes	10090.ENSMUSP00000027373	Q8CGA0	PPM1F_MOUSE	Ppm1f	Protein phosphatase 1F (EC 3.1.3.16) (Ca(2+)/calmodulin-dependent protein kinase phosphatase) (CaM-kinase phosphatase) (CaMKPase)
-0.0686861	7.42363	-4.42613	2.81828e-05	0.00216707	2.16476	sp|Q8K1M6|DNM1L	sp|Q8K1M6|DNM1L	1	1	sp	Q8K1M6	DNM1L	Sig Down	yes	10090.ENSMUSP00000155155	Q8K1M6	DNM1L_MOUSE	Dnm1l Drp1	Dynamin-1-like protein (EC 3.6.5.5) (Dynamin family member proline-rich carboxyl-terminal domain less) (Dymple) (Dynamin-related protein 1)	Drp1
-0.0780075	7.99855	-4.4155	2.93331e-05	0.00223383	2.09834	sp|P38647|GRP75	sp|P38647|GRP75	1	1	sp	P38647	GRP75	Sig Down	yes	10090.ENSMUSP00000025217	P38647	GRP75_MOUSE	Hspa9 Grp75 Hsp74 Hspa9a	Stress-70 protein, mitochondrial (75 kDa glucose-regulated protein) (GRP-75) (Heat shock 70 kDa protein 9) (Mortalin) (Peptide-binding protein 74) (PBP74) (p66 MOT)	Grp75 Hsp74 Hspa9a
-0.128045	6.12164	-4.40833	3.01339e-05	0.00227296	2.19947	sp|O88741|GDAP1	sp|O88741|GDAP1	1	1	sp	O88741	GDAP1	Sig Down	yes	10090.ENSMUSP00000026879	O88741	GDAP1_MOUSE	Gdap1	Ganglioside-induced differentiation-associated protein 1 (GDAP1)
-0.174874	4.41796	-4.40489	3.05263e-05	0.00228083	2.24063	sp|Q80X50|UBP2L	sp|Q80X50|UBP2L	1	1	sp	Q80X50	UBP2L	Sig Down	yes	10090.ENSMUSP00000066138	Q80X50	UBP2L_MOUSE	Ubap2l	Ubiquitin-associated protein 2-like (RNA polymerase II degradation factor Ubap2l)
0.0931594	6.64475	4.39111	3.21468e-05	0.00237947	2.09054	sp|Q6NXK7|DPP10	sp|Q6NXK7|DPP10	1	1	sp	Q6NXK7	DPP10	Sig Up	no	10090.ENSMUSP00000108225	Q6NXK7	DPP10_MOUSE	Dpp10	Inactive dipeptidyl peptidase 10 (Dipeptidyl peptidase X) (DPP X)
0.156334	5.20347	4.38186	3.32805e-05	0.00244057	2.16786	sp|P97429|ANXA4	sp|P97429|ANXA4	1	1	sp	P97429	ANXA4	Sig Up	no	10090.ENSMUSP00000109305	P97429	ANXA4_MOUSE	Anxa4 Anx4	Annexin A4 (Annexin IV) (Annexin-4)	Anx4
0.080888	8.30722	4.37659	3.39436e-05	0.00246636	1.94405	sp|Q9D0K2|SCOT1	sp|Q9D0K2|SCOT1	1	1	sp	Q9D0K2	SCOT1	Sig Up	yes	10090.ENSMUSP00000106318	Q9D0K2	SCOT1_MOUSE	Oxct1 Oxct Scot	Succinyl-CoA:3-ketoacid coenzyme A transferase 1, mitochondrial (SCOT) (EC 2.8.3.5) (3-oxoacid CoA-transferase 1) (Somatic-type succinyl-CoA:3-oxoacid CoA-transferase) (SCOT-s) (Succinyl-CoA:3-oxoacid CoA transferase)	Oxct Scot
0.0699444	9.56232	4.37379	3.43012e-05	0.00246801	1.8976	sp|P61089|UBE2N	sp|P61089|UBE2N	1	1	sp	P61089	UBE2N	Sig Up	no	10090.ENSMUSP00000096932	P61089	UBE2N_MOUSE	Ube2n Blu	Ubiquitin-conjugating enzyme E2 N (EC 2.3.2.23) (Bendless-like ubiquitin-conjugating enzyme) (E2 ubiquitin-conjugating enzyme N) (Ubc13) (Ubiquitin carrier protein N) (Ubiquitin-protein ligase N)	Blu
-0.115576	5.91944	-4.37155	3.45895e-05	0.00246801	2.08623	sp|Q8R570|SNP47	sp|Q8R570|SNP47	1	1	sp	Q8R570	SNP47	Sig Down	yes	10090.ENSMUSP00000010038	Q8R570	SNP47_MOUSE	Snap47	Synaptosomal-associated protein 47 (SNAP-47) (Synaptosomal-associated 47 kDa protein)
-0.0926757	5.40437	-4.36413	3.55628e-05	0.0025148	2.09853	sp|Q80U28|MADD	sp|Q80U28|MADD	1	1	sp	Q80U28	MADD	Sig Down	yes	10090.ENSMUSP00000069350	Q80U28	MADD_MOUSE	Madd Kiaa0358	MAP kinase-activating death domain protein (Rab3 GDP/GTP exchange factor) (RabGEF) (Rab3 GDP/GTP exchange protein) (Rab3GEP)	Kiaa0358
-0.0833755	7.36672	-4.3465	3.79812e-05	0.00265006	1.88678	sp|Q99KJ8|DCTN2	sp|Q99KJ8|DCTN2	1	1	sp	Q99KJ8	DCTN2	Sig Down	no	10090.ENSMUSP00000026479	Q99KJ8	DCTN2_MOUSE	Dctn2	Dynactin subunit 2 (50 kDa dynein-associated polypeptide) (Dynactin complex 50 kDa subunit) (DCTN-50) (Growth cone membrane protein 23-48K) (GMP23-48K) (p50 dynamitin)
-0.104074	8.94896	-4.34535	3.81447e-05	0.00265006	1.81252	sp|Q9DCX2|ATP5H	sp|Q9DCX2|ATP5H	1	1	sp	Q9DCX2	ATP5H	Sig Down	no	10090.ENSMUSP00000102147	Q9DCX2	ATP5H_MOUSE	Atp5pd Atp5h	ATP synthase subunit d, mitochondrial (ATPase subunit d) (ATP synthase peripheral stalk subunit d)	Atp5h
-0.14355	7.0308	-4.33501	3.96419e-05	0.00273012	1.86963	sp|Q91VM5|RMXL1	sp|Q91VM5|RMXL1	1	1	sp	Q91VM5	RMXL1	Sig Down	yes	10090.ENSMUSP00000048153	Q91VM5	RMXL1_MOUSE	Rbmxl1 Rbmxrt	RNA binding motif protein, X-linked-like-1 (Heterogeneous nuclear ribonucleoprotein G-like 1) (RNA binding motif protein, X chromosome retrogene)	Rbmxrt
-0.143164	7.0198	-4.33236	4.00357e-05	0.00273347	1.86112	sp|Q9WV02|RBMX	sp|Q9WV02|RBMX	1	1	sp	Q9WV02	RBMX	Sig Down	yes	10090.ENSMUSP00000110374	Q9WV02	RBMX_MOUSE	Rbmx Hnrnpg Hnrpg Rbmxp1 Rbmxrt	RNA-binding motif protein, X chromosome (Heterogeneous nuclear ribonucleoprotein G) (hnRNP G) [Cleaved into: RNA-binding motif protein, X chromosome, N-terminally processed]	Hnrnpg Hnrpg Rbmxp1 Rbmxrt
0.0839884	8.128	4.31778	4.22659e-05	0.00284508	1.74465	sp|Q61553|FSCN1	sp|Q61553|FSCN1	1	1	sp	Q61553	FSCN1	Sig Up	no	10090.ENSMUSP00000031565	Q61553	FSCN1_MOUSE	Fscn1 Fan1 Snl	Fascin (Singed-like protein)	Fan1 Snl
-0.240425	4.50304	-4.317	4.23889e-05	0.00284508	1.95562	sp|Q9DD02|HIKES	sp|Q9DD02|HIKES	1	1	sp	Q9DD02	HIKES	Sig Down	no	10090.ENSMUSP00000119806	Q9DD02	HIKES_MOUSE	Hikeshi L7rn6	Protein Hikeshi (Lethal gene on chromosome 7 Rinchik 6 protein)	L7rn6
0.090276	5.86131	4.27503	4.95182e-05	0.00329566	1.75177	sp|Q3U1J4|DDB1	sp|Q3U1J4|DDB1	1	1	sp	Q3U1J4	DDB1	Sig Up	no	10090.ENSMUSP00000025649	Q3U1J4	DDB1_MOUSE	Ddb1	DNA damage-binding protein 1 (DDB p127 subunit) (Damage-specific DNA-binding protein 1) (UV-damaged DNA-binding factor)
-0.426455	2.88623	-4.27055	5.03452e-05	0.00330991	0.919188	sp|Q9CQE2|TM223	sp|Q9CQE2|TM223	1	1	sp	Q9CQE2	TM223	Sig Down	yes	10090.ENSMUSP00000010248	Q9CQE2	TM223_MOUSE	Tmem223	Transmembrane protein 223
-0.104057	7.53713	-4.26935	5.05681e-05	0.00330991	1.60772	sp|Q9DCZ4|MIC26	sp|Q9DCZ4|MIC26	1	1	sp	Q9DCZ4	MIC26	Sig Down	no	10090.ENSMUSP00000109530	Q9DCZ4	MIC26_MOUSE	Apoo Fam121b Mic23 Mic26	MICOS complex subunit Mic26 (Apolipoprotein O) (MICOS complex subunit Mic23) (Protein FAM121B)	Fam121b Mic23 Mic26
-0.118284	7.82573	-4.26377	5.16203e-05	0.00335109	1.57342	sp|Q80XN0|BDH	sp|Q80XN0|BDH	1	1	sp	Q80XN0	BDH	Sig Down	yes	10090.ENSMUSP00000110882	Q80XN0	BDH_MOUSE	Bdh1 Bdh	D-beta-hydroxybutyrate dehydrogenase, mitochondrial (EC 1.1.1.30) (3-hydroxybutyrate dehydrogenase) (BDH)	Bdh
0.332499	3.36801	4.25493	5.33302e-05	0.00343394	1.45207	sp|Q9DAM5|TPC	sp|Q9DAM5|TPC	1	1	sp	Q9DAM5	TPC	Sig Up	no	10090.ENSMUSP00000137534	Q9DAM5	TPC_MOUSE	Slc25a19	Mitochondrial thiamine pyrophosphate carrier (Solute carrier family 25 member 19)
-0.133302	3.70126	-4.23995	5.63539e-05	0.00359938	1.51252	sp|Q80XR2|AT2C1	sp|Q80XR2|AT2C1	1	1	sp	Q80XR2	AT2C1	Sig Down	yes	10090.ENSMUSP00000082220	Q80XR2	AT2C1_MOUSE	Atp2c1 Pmr1	Calcium-transporting ATPase type 2C member 1 (ATPase 2C1) (EC 7.2.2.10) (ATP-dependent Ca(2+) pump PMR1) (Ca(2+)/Mn(2+)-ATPase 2C1) (Secretory pathway Ca(2+)-transporting ATPase type 1) (SPCA1)	Pmr1
-0.14924	4.95926	-4.23575	5.72302e-05	0.00362611	1.6905	sp|Q5U3K5|RABL6	sp|Q5U3K5|RABL6	1	1	sp	Q5U3K5	RABL6	Sig Down	no	10090.ENSMUSP00000058746	Q5U3K5	RABL6_MOUSE	Rabl6 Parf	Rab-like protein 6 (GTP-binding protein Parf) (Rab-like protein 1) (RBEL1)	Parf
-0.078474	9.15236	-4.22746	5.89984e-05	0.00370847	1.39423	sp|Q9CQQ7|AT5F1	sp|Q9CQQ7|AT5F1	1	1	sp	Q9CQQ7	AT5F1	Sig Down	no	10090.ENSMUSP00000113022	Q9CQQ7	AT5F1_MOUSE	Atp5pb Atp5f1	ATP synthase F(0) complex subunit B1, mitochondrial (ATP synthase peripheral stalk-membrane subunit b) (ATP synthase subunit b) (ATPase subunit b)	Atp5f1
-0.274918	5.45731	-4.21935	6.07803e-05	0.00379039	1.60548	sp|P06797|CATL1	sp|P06797|CATL1	1	1	sp	P06797	CATL1	Sig Down	yes	10090.ENSMUSP00000152169	P06797	CATL1_MOUSE	Ctsl Ctsl1	Procathepsin L (EC 3.4.22.15) (Cathepsin L1) (Major excreted protein) (MEP) (p39 cysteine proteinase) [Cleaved into: Cathepsin L; Cathepsin L heavy chain; Cathepsin L light chain]	Ctsl1
-0.143987	5.03225	-4.21444	6.18855e-05	0.00382916	1.61559	sp|Q99JP7|GGT7	sp|Q99JP7|GGT7	1	1	sp	Q99JP7	GGT7	Sig Down	no	10090.ENSMUSP00000029131	Q99JP7	GGT7_MOUSE	Ggt7 Ggtl3	Glutathione hydrolase 7 (EC 3.4.19.13) (Gamma-glutamyltransferase 7) (GGT 7) (EC 2.3.2.2) (Gamma-glutamyltransferase-like 3) (Gamma-glutamyltranspeptidase 7) [Cleaved into: Glutathione hydrolase 7 heavy chain; Glutathione hydrolase 7 light chain]	Ggtl3
-0.188171	5.30641	-4.17166	7.23542e-05	0.00444221	1.45486	sp|Q922B1|MACD1	sp|Q922B1|MACD1	1	1	sp	Q922B1	MACD1	Sig Down	no	10090.ENSMUSP00000039507	Q922B1	MACD1_MOUSE	Macrod1 Lrp16	ADP-ribose glycohydrolase MACROD1 (MACRO domain-containing protein 1) (O-acetyl-ADP-ribose deacetylase MACROD1) (EC 3.1.1.106) (Protein LRP16) ([Protein ADP-ribosylaspartate] hydrolase MACROD1) (EC 3.2.2.-) ([Protein ADP-ribosylglutamate] hydrolase MACROD1) (EC 3.2.2.-)	Lrp16
0.0701925	8.68062	4.16743	7.3478e-05	0.0044765	1.19945	sp|Q9Z2I9|SUCB1	sp|Q9Z2I9|SUCB1	1	1	sp	Q9Z2I9	SUCB1	Sig Up	no	10090.ENSMUSP00000123765	Q9Z2I9	SUCB1_MOUSE	Sucla2	Succinate--CoA ligase [ADP-forming] subunit beta, mitochondrial (EC 6.2.1.5) (ATP-specific succinyl-CoA synthetase subunit beta) (A-SCS) (Succinyl-CoA synthetase beta-A chain) (SCS-betaA)
-0.100097	6.24125	-4.16496	7.41431e-05	0.00448254	1.34883	sp|Q8BH66|ATLA1	sp|Q8BH66|ATLA1	1	1	sp	Q8BH66	ATLA1	Sig Down	yes	10090.ENSMUSP00000021466	Q8BH66	ATLA1_MOUSE	Atl1 Spg3a	Atlastin-1 (EC 3.6.5.-) (Spastic paraplegia 3A homolog)	Spg3a
-0.104822	5.16242	-4.15837	7.59423e-05	0.00455654	1.4194	sp|P50544|ACADV	sp|P50544|ACADV	1	1	sp	P50544	ACADV	Sig Down	yes	10090.ENSMUSP00000099634	P50544	ACADV_MOUSE	Acadvl Vlcad	Very long-chain specific acyl-CoA dehydrogenase, mitochondrial (EC 1.3.8.9) (MVLCAD) (VLCAD)	Vlcad
0.190454	5.86122	4.1431	8.02746e-05	0.00478026	1.30055	sp|P16045|LEG1	sp|P16045|LEG1	1	1	sp	P16045	LEG1	Sig Up	no	10090.ENSMUSP00000086795	P16045	LEG1_MOUSE	Lgals1 Gbp	Galectin-1 (Gal-1) (14 kDa lectin) (Beta-galactoside-binding lectin L-14-I) (Galaptin) (Lactose-binding lectin 1) (Lectin galactoside-binding soluble 1) (S-Lac lectin 1)	Gbp
-0.153073	7.27316	-4.13635	8.22615e-05	0.00486202	1.1671	sp|Q9QUH0|GLRX1	sp|Q9QUH0|GLRX1	1	1	sp	Q9QUH0	GLRX1	Sig Down	no	10090.ENSMUSP00000022082	Q9QUH0	GLRX1_MOUSE	Glrx Glrx1 Grx Grx1	Glutaredoxin-1 (Thioltransferase-1) (TTase-1)	Glrx1 Grx Grx1
-0.12802	9.48536	-4.1254	8.55925e-05	0.0049942	1.0354	sp|Q9QZQ3|UTS2, tr|A0A5F8MPU3|A0A5F8MPU3	sp|Q9QZQ3|UTS2;tr|A0A5F8MPU3|A0A5F8MPU3	2	2	sp;tr	Q9QZQ3;A0A5F8MPU3	UTS2;A0A5F8MPU3	Sig Down	no	NA	NA	NA	NA	NA	NA
0.208625	6.36799	4.12486	8.5759e-05	0.0049942	1.19284	sp|Q61205|PA1B3	sp|Q61205|PA1B3	1	1	sp	Q61205	PA1B3	Sig Up	no	10090.ENSMUSP00000005583	Q61205	PA1B3_MOUSE	Pafah1b3 Pafahg	Platelet-activating factor acetylhydrolase IB subunit alpha1 (EC 3.1.1.47) (PAF acetylhydrolase 29 kDa subunit) (PAF-AH 29 kDa subunit) (PAF-AH subunit gamma) (PAFAH subunit gamma)	Pafahg
0.105011	4.29994	4.10851	9.09814e-05	0.00525966	1.27295	sp|Q8K4Q0|RPTOR	sp|Q8K4Q0|RPTOR	1	1	sp	Q8K4Q0	RPTOR	Sig Up	no	10090.ENSMUSP00000026671	Q8K4Q0	RPTOR_MOUSE	Rptor Raptor	Regulatory-associated protein of mTOR (Raptor) (p150 target of rapamycin (TOR)-scaffold protein)	Raptor
-0.0746229	8.35488	-4.09657	9.49868e-05	0.00545142	0.972713	sp|Q9CQA3|SDHB	sp|Q9CQA3|SDHB	1	1	sp	Q9CQA3	SDHB	Sig Down	no	10090.ENSMUSP00000010007	Q9CQA3	SDHB_MOUSE	Sdhb	Succinate dehydrogenase [ubiquinone] iron-sulfur subunit, mitochondrial (EC 1.3.5.1) (Iron-sulfur subunit of complex II) (Ip) (Malate dehydrogenase [quinone] iron-sulfur subunit) (EC 1.1.5.-)
-0.135107	4.44149	-4.08916	9.75589e-05	0.00555875	1.21508	sp|Q7TNM2|TRI46	sp|Q7TNM2|TRI46	1	1	sp	Q7TNM2	TRI46	Sig Down	no	10090.ENSMUSP00000036053	Q7TNM2	TRI46_MOUSE	Trim46 Trific	Tripartite motif-containing protein 46 (Gene Y protein) (GeneY) (Tripartite, fibronectin type-III and C-terminal SPRY motif protein)	Trific
0.140784	5.71723	4.0816	0.000100249	0.00567125	1.10898	sp|Q9D0T1|NH2L1	sp|Q9D0T1|NH2L1	1	1	sp	Q9D0T1	NH2L1	Sig Up	no	10090.ENSMUSP00000091840	Q9D0T1	NH2L1_MOUSE	Snu13 Nhp2l1 Ssfa1	NHP2-like protein 1 (Fertilization antigen 1) (FA-1) (High mobility group-like nuclear protein 2 homolog 1) (Sperm-specific antigen 1) (U4/U6.U5 small nuclear ribonucleoprotein SNU13) (U4/U6.U5 tri-snRNP 15.5 kDa protein) [Cleaved into: NHP2-like protein 1, N-terminally processed]	Nhp2l1 Ssfa1
-0.10691	10.1702	-4.05352	0.000110884	0.00622838	0.776472	sp|P63044|VAMP2	sp|P63044|VAMP2	1	1	sp	P63044	VAMP2	Sig Down	yes	10090.ENSMUSP00000021273	P63044	VAMP2_MOUSE	Vamp2 Syb2	Vesicle-associated membrane protein 2 (VAMP-2) (Synaptobrevin-2)	Syb2
-0.177901	3.96392	-4.04731	0.000113378	0.00632361	1.0162	sp|P21661|NEC2	sp|P21661|NEC2	1	1	sp	P21661	NEC2	Sig Down	yes	10090.ENSMUSP00000028905	P21661	NEC2_MOUSE	Pcsk2 Nec-2 Nec2	Neuroendocrine convertase 2 (NEC 2) (EC 3.4.21.94) (KEX2-like endoprotease 2) (Prohormone convertase 2) (Proprotein convertase 2) (PC2)	Nec-2 Nec2
0.177673	6.15764	4.03304	0.000119315	0.00660823	0.905857	sp|Q9CR00|PSMD9	sp|Q9CR00|PSMD9	1	1	sp	Q9CR00	PSMD9	Sig Up	no	10090.ENSMUSP00000098295	Q9CR00	PSMD9_MOUSE	Psmd9	26S proteasome non-ATPase regulatory subunit 9 (26S proteasome regulatory subunit p27)
-0.0538191	9.611	-4.00737	0.00013075	0.00719127	0.632727	sp|P62814|VATB2	sp|P62814|VATB2	1	1	sp	P62814	VATB2	Sig Down	no	10090.ENSMUSP00000006435	P62814	VATB2_MOUSE	Atp6v1b2 Atp6b2 Vat2	V-type proton ATPase subunit B, brain isoform (V-ATPase subunit B 2) (Endomembrane proton pump 58 kDa subunit) (Vacuolar proton pump subunit B 2)	Atp6b2 Vat2
-0.122001	6.37549	-4.00377	0.000132438	0.00723385	0.797114	sp|Q8VE33|GD1L1	sp|Q8VE33|GD1L1	1	1	sp	Q8VE33	GD1L1	Sig Down	no	10090.ENSMUSP00000105047	Q8VE33	GD1L1_MOUSE	Gdap1l1 Gdap1l	Ganglioside-induced differentiation-associated protein 1-like 1 (GDAP1-L1)	Gdap1l
-0.270216	3.67261	-3.99904	0.000134683	0.00726817	0.763562	sp|Q8R066|C1QT4	sp|Q8R066|C1QT4	1	1	sp	Q8R066	C1QT4	Sig Down	yes	10090.ENSMUSP00000107091	Q8R066	C1QT4_MOUSE	C1qtnf4 Ctrp4	Complement C1q tumor necrosis factor-related protein 4 (C1q/TNF-related protein 4)	Ctrp4
0.0966016	5.63093	3.99859	0.000134902	0.00726817	0.844191	sp|Q60854|SPB6	sp|Q60854|SPB6	1	1	sp	Q60854	SPB6	Sig Up	no	10090.ENSMUSP00000017188	Q60854	SPB6_MOUSE	Serpinb6 Serpinb6a Spi3	Serpin B6 (Placental thrombin inhibitor) (Proteinase inhibitor 6) (PI-6)	Serpinb6a Spi3
0.0963275	10.1372	3.99582	0.000136233	0.00729032	0.58177	sp|Q8VEM8|MPCP	sp|Q8VEM8|MPCP	1	1	sp	Q8VEM8	MPCP	Sig Up	no	10090.ENSMUSP00000075987	Q8VEM8	S25A3_MOUSE	Slc25a3	Solute carrier family 25 member 3 (Phosphate carrier protein, mitochondrial) (Phosphate transport protein) (PTP)
-0.0889097	7.61957	-3.99111	0.000138532	0.00736357	0.655801	tr|Q68FG2|Q68FG2	tr|Q68FG2|Q68FG2	1	1	tr	Q68FG2	Q68FG2	Sig Down	no	10090.ENSMUSP00000008991	Q68FG2	Q68FG2_MOUSE	Sptbn2 Spnb3	Spectrin beta chain	Spnb3
-0.113843	6.57236	-3.98481	0.000141666	0.00747998	0.715285	sp|O88737|BSN	sp|O88737|BSN	1	1	sp	O88737	BSN	Sig Down	no	10090.ENSMUSP00000035208	O88737	BSN_MOUSE	Bsn Kiaa0434	Protein bassoon	Kiaa0434
0.115515	4.58958	3.97762	0.000145324	0.00762232	0.861443	sp|Q99J47|DRS7B	sp|Q99J47|DRS7B	1	1	sp	Q99J47	DRS7B	Sig Up	no	10090.ENSMUSP00000044924	Q99J47	DRS7B_MOUSE	Dhrs7b Sdr32c1	Dehydrogenase/reductase SDR family member 7B (EC 1.1.-.-) (Short-chain dehydrogenase/reductase family 32C member 1) (Protein SDR32C1)	Sdr32c1
-0.088003	5.97042	-3.975	0.000146677	0.00764267	0.739945	sp|Q61701|ELAV4	sp|Q61701|ELAV4	1	1	sp	Q61701	ELAV4	Sig Down	no	10090.ENSMUSP00000102207	Q61701	ELAV4_MOUSE	Elavl4 Hud	ELAV-like protein 4 (Hu-antigen D) (HuD) (Paraneoplastic encephalomyelitis antigen HuD)	Hud
0.13482	4.94311	3.97022	0.000149182	0.00772237	0.815797	sp|Q9CTY5|MICU3	sp|Q9CTY5|MICU3	1	1	sp	Q9CTY5	MICU3	Sig Up	no	10090.ENSMUSP00000070241	Q9CTY5	MICU3_MOUSE	Micu3 Efha2	Calcium uptake protein 3, mitochondrial (EF-hand domain-containing family member A2)	Efha2
-0.0604876	9.74359	-3.95034	0.000160044	0.00819809	0.439679	tr|Q91YH6|Q91YH6	tr|Q91YH6|Q91YH6	1	1	tr	Q91YH6	Q91YH6	Sig Down	no	10090.ENSMUSP00000006431	Q91YH6	VATB1_MOUSE	Atp6v1b1 Atp6b1	V-type proton ATPase subunit B, kidney isoform (V-ATPase subunit B 1) (Endomembrane proton pump 58 kDa subunit) (Vacuolar proton pump subunit B 1)	Atp6b1
0.0635239	8.6059	3.94804	0.000161349	0.00819809	0.461871	sp|Q9CZY3|UB2V1	sp|Q9CZY3|UB2V1	1	1	sp	Q9CZY3	UB2V1	Sig Up	no	NA	Q9CZY3	UB2V1_MOUSE	Ube2v1 Croc1	Ubiquitin-conjugating enzyme E2 variant 1 (UEV-1) (CROC-1)	Croc1
-0.108529	5.43674	-3.94781	0.000161477	0.00819809	0.704442	sp|Q61035|HARS1	sp|Q61035|HARS1	1	1	sp	Q61035	HARS1	Sig Down	no	10090.ENSMUSP00000001416	Q61035	HARS1_MOUSE	Hars1 Hars	Histidine--tRNA ligase, cytoplasmic (EC 6.1.1.21) (Histidyl-tRNA synthetase) (HisRS)	Hars
0.0661873	8.78424	3.92649	0.000174069	0.00878105	0.384105	sp|Q9D2M8|UB2V2	sp|Q9D2M8|UB2V2	1	1	sp	Q9D2M8	UB2V2	Sig Up	no	10090.ENSMUSP00000111443	Q9D2M8	UB2V2_MOUSE	Ube2v2 Mms2 Uev2	Ubiquitin-conjugating enzyme E2 variant 2 (Ubc-like protein MMS2)	Mms2 Uev2
0.136386	4.98184	3.91944	0.000178435	0.00886664	0.650071	sp|Q9CQC6|BZW1	sp|Q9CQC6|BZW1	1	1	sp	Q9CQC6	BZW1	Sig Up	no	10090.ENSMUSP00000051935	Q9CQC6	5MP2_MOUSE	Bzw1 5mp2	eIF5-mimic protein 2 (Basic leucine zipper and W2 domain-containing protein 1)	5mp2
-0.169459	5.18222	-3.91898	0.000178724	0.00886664	0.639054	sp|Q9DCS2|MTL26	sp|Q9DCS2|MTL26	1	1	sp	Q9DCS2	MTL26	Sig Down	no	10090.ENSMUSP00000026827	Q9DCS2	MTL26_MOUSE	Mettl26	Methyltransferase-like 26
-0.0659758	9.74646	-3.91835	0.000179124	0.00886664	0.333775	sp|Q91VR2|ATPG	sp|Q91VR2|ATPG	1	1	sp	Q91VR2	ATPG	Sig Down	no	10090.ENSMUSP00000110547	Q91VR2	ATPG_MOUSE	Atp5f1c Atp5c1	ATP synthase subunit gamma, mitochondrial (ATP synthase F1 subunit gamma) (F-ATPase gamma subunit)	Atp5c1
-0.106921	5.3971	-3.91478	0.000181383	0.00888111	0.601975	sp|Q99KK9|SYHM	sp|Q99KK9|SYHM	1	1	sp	Q99KK9	SYHM	Sig Down	no	10090.ENSMUSP00000117231	Q99KK9	SYHM_MOUSE	Hars2 Harsl	Histidine--tRNA ligase, mitochondrial (EC 6.1.1.21) (Histidine--tRNA ligase-like) (Histidyl-tRNA synthetase) (HisRS)	Harsl
-0.0598549	8.51017	-3.91416	0.000181777	0.00888111	0.355584	sp|Q9Z1S5|SEPT3	sp|Q9Z1S5|SEPT3	1	1	sp	Q9Z1S5	2025-09-03	Sig Down	no	10090.ENSMUSP00000023095	Q9Z1S5	SEPT3_MOUSE	Septin3 Sep3 Sept3	Neuronal-specific septin-3	Sep3 Sept3
0.0723957	8.51231	3.9111	0.000183738	0.00888111	0.343623	sp|Q61598|GDIB	sp|Q61598|GDIB	1	1	sp	Q61598	GDIB	Sig Up	no	10090.ENSMUSP00000152454	Q61598	GDIB_MOUSE	Gdi2 Gdi3	Rab GDP dissociation inhibitor beta (Rab GDI beta) (GDI-3) (Guanosine diphosphate dissociation inhibitor 2) (GDI-2)	Gdi3
-0.150337	5.08515	-3.91052	0.000184117	0.00888111	0.62055	sp|Q9JKX6|NUDT5	sp|Q9JKX6|NUDT5	1	1	sp	Q9JKX6	NUDT5	Sig Down	no	10090.ENSMUSP00000026927	Q9JKX6	NUDT5_MOUSE	Nudt5	ADP-sugar pyrophosphatase (EC 3.6.1.13) (8-oxo-dGDP phosphatase) (EC 3.6.1.58) (Nuclear ATP-synthesis protein NUDIX5) (EC 2.7.7.96) (Nucleoside diphosphate-linked moiety X motif 5) (Nudix motif 5)
-0.154212	4.8689	-3.90912	0.000185023	0.00888111	0.634256	sp|Q80U23|SNPH	sp|Q80U23|SNPH	1	1	sp	Q80U23	SNPH	Sig Down	no	10090.ENSMUSP00000105501	Q80U23	SNPH_MOUSE	Snph Kiaa0374	Syntaphilin	Kiaa0374
-0.293637	5.5894	-3.89136	0.000196896	0.00939406	0.514069	tr|Q9D9Q3|Q9D9Q3	tr|Q9D9Q3|Q9D9Q3	1	1	tr	Q9D9Q3	Q9D9Q3	Sig Down	no	NA	Q9D9Q3	Q9D9Q3_MOUSE	Fundc2b 1700034I23Rik	FUN14 domain containing 2B	1700034I23Rik
0.0911439	8.251	3.88943	0.000198227	0.00940094	0.28419	sp|Q9QXX4|CMC2	sp|Q9QXX4|CMC2	1	1	sp	Q9QXX4	CMC2	Sig Up	no	10090.ENSMUSP00000139571	Q9QXX4	S2513_MOUSE	Slc25a13	Electrogenic aspartate/glutamate antiporter SLC25A13, mitochondrial (Citrin) (Solute carrier family 25 member 13)
-0.098136	5.10475	-3.88167	0.000203678	0.00960194	0.525349	sp|Q61187|TS101	sp|Q61187|TS101	1	1	sp	Q61187	TS101	Sig Down	no	10090.ENSMUSP00000014546	Q61187	TS101_MOUSE	Tsg101	Tumor susceptibility gene 101 protein (ESCRT-I complex subunit TSG101)
-0.0868595	6.61081	-3.86098	0.000218916	0.0102157	0.305938	sp|Q9D1A2|CNDP2	sp|Q9D1A2|CNDP2	1	1	sp	Q9D1A2	CNDP2	Sig Down	no	10090.ENSMUSP00000128696	Q9D1A2	CNDP2_MOUSE	Cndp2 Cn2	Cytosolic non-specific dipeptidase (EC 3.4.13.18) (CNDP dipeptidase 2) (Glutamate carboxypeptidase-like protein 1) (Threonyl dipeptidase)	Cn2
-0.124309	5.79455	-3.86051	0.000219276	0.0102157	0.38756	sp|Q91WJ8|FUBP1	sp|Q91WJ8|FUBP1	1	1	sp	Q91WJ8	FUBP1	Sig Down	no	10090.ENSMUSP00000130145	Q91WJ8	FUBP1_MOUSE	Fubp1 D3Ertd330e	Far upstream element-binding protein 1 (FBP) (FUSE-binding protein 1)	D3Ertd330e
-0.120269	4.7872	-3.85453	0.000223884	0.0103694	0.468001	sp|Q60759|GCDH	sp|Q60759|GCDH	1	1	sp	Q60759	GCDH	Sig Down	no	10090.ENSMUSP00000003907	Q60759	GCDH_MOUSE	Gcdh	Glutaryl-CoA dehydrogenase, mitochondrial (GCD) (EC 1.3.8.6)
-0.165599	3.77629	-3.85165	0.000226139	0.010392	0.387157	sp|Q8C0L6|PAOX	sp|Q8C0L6|PAOX	1	1	sp	Q8C0L6	PAOX	Sig Down	no	10090.ENSMUSP00000026537	Q8C0L6	PAOX_MOUSE	Paox Pao	Peroxisomal N(1)-acetyl-spermine/spermidine oxidase (EC 1.5.3.13) (Polyamine oxidase)	Pao
0.0622068	7.15758	3.84903	0.000228205	0.010392	0.215653	sp|Q80TJ1|CAPS1	sp|Q80TJ1|CAPS1	1	1	sp	Q80TJ1	CAPS1	Sig Up	no	10090.ENSMUSP00000064706	Q80TJ1	CAPS1_MOUSE	Cadps Caps Caps1 Kiaa1121	Calcium-dependent secretion activator 1 (Calcium-dependent activator protein for secretion 1) (CAPS-1)	Caps Caps1 Kiaa1121
-0.117611	7.76204	-3.8489	0.00022831	0.010392	0.180815	sp|P53994|RAB2A	sp|P53994|RAB2A	1	1	sp	P53994	RAB2A	Sig Down	no	10090.ENSMUSP00000057664	P53994	RAB2A_MOUSE	Rab2a Rab2	Ras-related protein Rab-2A (EC 3.6.5.2)	Rab2
-0.0767758	5.60105	-3.83788	0.000237215	0.0107357	0.333714	sp|O35954|PITM1	sp|O35954|PITM1	1	1	sp	O35954	PITM1	Sig Down	no	10090.ENSMUSP00000097599	O35954	PITM1_MOUSE	Pitpnm1 Dres9 Mpt1 Nir2 Pitpnm	Membrane-associated phosphatidylinositol transfer protein 1 (Drosophila retinal degeneration B homolog 1) (RdgB1) (Mpt-1) (Phosphatidylinositol transfer protein, membrane-associated 1) (PITPnm 1) (Pyk2 N-terminal domain-interacting receptor 2) (NIR-2)	Dres9 Mpt1 Nir2 Pitpnm
0.36262	2.87175	3.83507	0.000239539	0.0107793	-0.0161725	sp|Q9R061|NUBP2	sp|Q9R061|NUBP2	1	1	sp	Q9R061	NUBP2	Sig Up	no	10090.ENSMUSP00000049319	Q9R061	NUBP2_MOUSE	Nubp2	Cytosolic Fe-S cluster assembly factor NUBP2 (Nucleotide-binding protein 2) (NBP 2)
-0.123974	7.95265	-3.83105	0.000242903	0.0108437	0.112665	sp|Q9WVA4|TAGL2	sp|Q9WVA4|TAGL2	1	1	sp	Q9WVA4	TAGL2	Sig Down	no	10090.ENSMUSP00000106861	Q9WVA4	TAGL2_MOUSE	Tagln2 Kiaa0120	Transgelin-2 (SM22-beta)	Kiaa0120
0.114924	4.42031	3.83009	0.000243708	0.0108437	0.406485	sp|Q8BGD5|CPT1C	sp|Q8BGD5|CPT1C	1	1	sp	Q8BGD5	CPT1C	Sig Up	no	10090.ENSMUSP00000069539	Q8BGD5	CPT1C_MOUSE	Cpt1c	Palmitoyl thioesterase CPT1C (EC 3.1.2.22) (Carnitine O-palmitoyltransferase 1, brain isoform) (CPTI-B) (Carnitine palmitoyltransferase 1C) (Carnitine palmitoyltransferase I) (CPT I-C)
-0.096567	8.69089	-3.81633	0.000255596	0.0113091	0.0292881	sp|P11404|FABPH	sp|P11404|FABPH	1	1	sp	P11404	FABPH	Sig Down	no	10090.ENSMUSP00000070709	P11404	FABPH_MOUSE	Fabp3 Fabph1	Fatty acid-binding protein, heart (Fatty acid-binding protein 3) (Heart-type fatty acid-binding protein) (H-FABP) (Mammary-derived growth inhibitor) (MDGI)	Fabph1
-0.221438	4.79564	-3.80813	0.000262939	0.0115693	0.325954	sp|Q5DU31|ICEF1	sp|Q5DU31|ICEF1	1	1	sp	Q5DU31	ICEF1	Sig Down	yes	10090.ENSMUSP00000077215	Q5DU31	ICEF1_MOUSE	Ipcef1 Kiaa0403	Interactor protein for cytohesin exchange factors 1	Kiaa0403
-0.173153	4.22279	-3.80491	0.00026588	0.0116341	0.324798	sp|Q8BZJ7|DCNL2	sp|Q8BZJ7|DCNL2	1	1	sp	Q8BZJ7	DCNL2	Sig Down	no	10090.ENSMUSP00000047208	Q8BZJ7	DCNL2_MOUSE	Dcun1d2 Dcun1l2 SCCRO2	DCN1-like protein 2 (DCNL2) (DCUN1 domain-containing protein 2) (Defective in cullin neddylation protein 1-like protein 2) (Squamous cell carcinoma-related oncogene 2)	Dcun1l2 SCCRO2
0.113019	4.86987	3.80197	0.000268591	0.0116881	0.291208	sp|Q9CZN7|GLYM	sp|Q9CZN7|GLYM	1	1	sp	Q9CZN7	GLYM	Sig Up	no	10090.ENSMUSP00000026470	Q9CZN7	GLYM_MOUSE	Shmt2	Serine hydroxymethyltransferase, mitochondrial (SHMT) (EC 2.1.2.1) (Glycine hydroxymethyltransferase) (Serine methylase)
-0.203602	3.89141	-3.79552	0.000274628	0.0118855	0.251231	sp|Q6P3D0|NUD16	sp|Q6P3D0|NUD16	1	1	sp	Q6P3D0	NUD16	Sig Down	no	10090.ENSMUSP00000035179	Q6P3D0	NUD16_MOUSE	Nudt16	U8 snoRNA-decapping enzyme (EC 3.6.1.62) (IDP phosphatase) (IDPase) (EC 3.6.1.64) (Inosine diphosphate phosphatase) (Nucleoside diphosphate-linked moiety X motif 16) (Nudix motif 16) (m7GpppN-mRNA hydrolase)
-0.219448	4.67817	-3.79346	0.000276582	0.011905	0.28851	sp|Q9CQ86|MIEN1	sp|Q9CQ86|MIEN1	1	1	sp	Q9CQ86	MIEN1	Sig Down	no	10090.ENSMUSP00000002655	Q9CQ86	MIEN1_MOUSE	Mien1 Rdx12	Migration and invasion enhancer 1	Rdx12
-0.140504	4.32588	-3.78178	0.000287925	0.0123263	0.260302	sp|Q9D0L4|ADCK1	sp|Q9D0L4|ADCK1	1	1	sp	Q9D0L4	ADCK1	Sig Down	yes	10090.ENSMUSP00000152821	Q9D0L4	ADCK1_MOUSE	Adck1	AarF domain-containing protein kinase 1 (EC 2.7.-.-)
0.0793541	6.02064	3.74893	0.000322258	0.013722	0.00301857	sp|Q32MW3|ACO10	sp|Q32MW3|ACO10	1	1	sp	Q32MW3	ACO10	Sig Up	no	10090.ENSMUSP00000051333	Q32MW3	ACO10_MOUSE	Acot10	Acyl-coenzyme A thioesterase 10, mitochondrial (Acyl-CoA thioesterase 10) (EC 3.1.2.-) (Mitochondrial 48 kDa acyl-CoA thioester hydrolase 2) (Mt-ACT48.2)
0.112083	5.20528	3.72958	0.000344271	0.0145809	0.0309918	sp|Q9DCS3|MECR	sp|Q9DCS3|MECR	1	1	sp	Q9DCS3	MECR	Sig Up	yes	10090.ENSMUSP00000030742	Q9DCS3	MECR_MOUSE	Mecr Nrbf1	Enoyl-[acyl-carrier-protein] reductase, mitochondrial (EC 1.3.1.104) (2-enoyl thioester reductase) (Nuclear receptor-binding factor 1) (NRBF-1)	Nrbf1
-0.0995905	7.41473	-3.72251	0.000352667	0.014831	-0.203903	sp|Q8K354|CBR3	sp|Q8K354|CBR3	1	1	sp	Q8K354	CBR3	Sig Down	no	10090.ENSMUSP00000047712	Q8K354	CBR3_MOUSE	Cbr3	Carbonyl reductase [NADPH] 3 (EC 1.1.1.184) (NADPH-dependent carbonyl reductase 3) (Quinone reductase CBR3) (EC 1.6.5.10)
0.722606	3.13926	3.7209	0.000354609	0.014831	-0.122025	sp|Q9WVB2|TLE2	sp|Q9WVB2|TLE2	1	1	sp	Q9WVB2	TLE2	Sig Up	no	10090.ENSMUSP00000121125	Q9WVB2	TLE2_MOUSE	Tle2 Grg2	Transducin-like enhancer protein 2	Grg2
-0.113955	4.57076	-3.71954	0.000356246	0.014831	0.0678048	sp|Q8BUK6|HOOK3	sp|Q8BUK6|HOOK3	1	1	sp	Q8BUK6	HOOK3	Sig Down	no	10090.ENSMUSP00000046788	Q8BUK6	HOOK3_MOUSE	Hook3	Protein Hook homolog 3 (mHK3)
0.0870715	5.97742	3.71837	0.000357666	0.014831	-0.088681	sp|O70503|DHB12	sp|O70503|DHB12	1	1	sp	O70503	DHB12	Sig Up	no	10090.ENSMUSP00000028619	O70503	DHB12_MOUSE	Hsd17b12 Kik1	Very-long-chain 3-oxoacyl-CoA reductase (EC 1.1.1.330) (17-beta-hydroxysteroid dehydrogenase 12) (17-beta-HSD 12) (3-ketoacyl-CoA reductase) (KAR) (Estradiol 17-beta-dehydrogenase 12) (EC 1.1.1.62) (KIK-I)	Kik1
0.283266	2.86388	3.71668	0.000359728	0.0148388	-0.331203	sp|Q8VD63|TSYL4	sp|Q8VD63|TSYL4	1	1	sp	Q8VD63	TSYL4	Sig Up	no	10090.ENSMUSP00000036360	Q8VD63	TSYL4_MOUSE	Tspyl4 D10Bwg0791e	Testis-specific Y-encoded-like protein 4 (TSPY-like protein 4)	D10Bwg0791e
-0.157255	4.6705	-3.7075	0.000371142	0.0152303	0.0260766	sp|O08842|GFRA2	sp|O08842|GFRA2	1	1	sp	O08842	GFRA2	Sig Down	no	10090.ENSMUSP00000022699	O08842	GFRA2_MOUSE	Gfra2 Gdnfrb Trnr2	GDNF family receptor alpha-2 (GDNF receptor alpha-2) (GDNFR-alpha-2) (GFR-alpha-2) (GDNF receptor beta) (GDNFR-beta) (Neurturin receptor alpha) (NRTNR-alpha) (NTNR-alpha) (TGF-beta-related neurotrophic factor receptor 2)	Gdnfrb Trnr2
-0.175344	4.74593	-3.69577	0.000386211	0.015767	-0.0148033	sp|Q9R020|ZRAB2	sp|Q9R020|ZRAB2	1	1	sp	Q9R020	ZRAB2	Sig Down	yes	10090.ENSMUSP00000101673	Q9R020	ZRAB2_MOUSE	Zranb2 Zfp265 Zis Znf265	Zinc finger Ran-binding domain-containing protein 2 (Zinc finger protein 265) (Zinc finger, splicing)	Zfp265 Zis Znf265
0.506118	3.92314	3.69049	0.000393176	0.0159039	-0.0197246	sp|Q62073|M3K7	sp|Q62073|M3K7	1	1	sp	Q62073	M3K7	Sig Up	no	10090.ENSMUSP00000040307	Q62073	M3K7_MOUSE	Map3k7 Tak1	Mitogen-activated protein kinase kinase kinase 7 (EC 2.7.11.25) (Transforming growth factor-beta-activated kinase 1) (TGF-beta-activated kinase 1)	Tak1
-0.231754	4.02542	-3.69019	0.000393581	0.0159039	-0.0312103	sp|A2AHG0|LZTS3	sp|A2AHG0|LZTS3	1	1	sp	A2AHG0	LZTS3	Sig Down	no	10090.ENSMUSP00000037109	A2AHG0	LZTS3_MOUSE	Lzts3 Prosapip1	Leucine zipper putative tumor suppressor 3 (ProSAP-interacting protein 1) (ProSAPiP1)	Prosapip1
0.36609	2.40562	3.68712	0.000397692	0.0159884	-0.673867	sp|Q8BHG9|CGBP1	sp|Q8BHG9|CGBP1	1	1	sp	Q8BHG9	CGBP1	Sig Up	no	10090.ENSMUSP00000065845	Q8BHG9	CGBP1_MOUSE	Cggbp1	CGG triplet repeat-binding protein 1 (CGG-binding protein 1) (20 kDa CGG-binding protein) (p20-CGGBP DNA-binding protein)
0.524313	4.13061	3.68057	0.000406609	0.0162643	-0.0405089	sp|Q9EQP6|ARRC	sp|Q9EQP6|ARRC	1	1	sp	Q9EQP6	ARRC	Sig Up	no	10090.ENSMUSP00000109398	Q9EQP6	ARRC_MOUSE	Arr3	Arrestin-C (Cone arrestin) (cArr) (Retinal cone arrestin-3)
-0.158471	4.51964	-3.67618	0.000412679	0.0164242	-0.0585058	sp|Q9JMD3|STA10	sp|Q9JMD3|STA10	1	1	sp	Q9JMD3	STA10	Sig Down	yes	10090.ENSMUSP00000032927	Q9JMD3	STA10_MOUSE	Stard10 Pctpl Sdccag28 Sdccagg28	START domain-containing protein 10 (StARD10) (PCTP-like protein) (PCTP-L) (Serologically defined colon cancer antigen 28 homolog) (StAR-related lipid transfer protein 10)	Pctpl Sdccag28 Sdccagg28
-0.270901	3.44735	-3.66579	0.000427407	0.0169253	-0.254886	sp|Q61609|S20A1	sp|Q61609|S20A1	1	1	sp	Q61609	S20A1	Sig Down	yes	10090.ENSMUSP00000028880	Q61609	S20A1_MOUSE	Slc20a1 Glvr1 Pit1	Sodium-dependent phosphate transporter 1 (Gibbon ape leukemia virus receptor 1) (GLVR-1) (Leukemia virus receptor 1 homolog) (Phosphate transporter 1) (PiT-1) (Solute carrier family 20 member 1)	Glvr1 Pit1
0.1352	6.91501	3.64489	0.000458582	0.0180631	-0.415162	sp|Q9DCT1|AKCL2	sp|Q9DCT1|AKCL2	1	1	sp	Q9DCT1	AKCL2	Sig Up	no	10090.ENSMUSP00000089459	Q9DCT1	AKCL2_MOUSE	Akr1e2 Akr1cl2 Akr1e1	1,5-anhydro-D-fructose reductase (AF reductase) (EC 1.1.1.263) (Aldo-keto reductase family 1 member C-like protein 2) (Aldo-keto reductase family 1 member E1) (Aldo-keto reductase family 1 member E2)	Akr1cl2 Akr1e1
0.15968	5.12523	3.64351	0.000460701	0.0180631	-0.22533	sp|Q62348|TSN	sp|Q62348|TSN	1	1	sp	Q62348	TSN	Sig Up	no	10090.ENSMUSP00000027623	Q62348	TSN_MOUSE	Tsn	Translin (EC 3.1.-.-) (Component 3 of promoter of RISC) (C3PO) (Testis/brain RNA-binding protein) (TB-RBP)
-0.101412	9.54418	-3.63899	0.000467759	0.0181998	-0.560114	sp|Q9D3D9|ATPD	sp|Q9D3D9|ATPD	1	1	sp	Q9D3D9	ATPD	Sig Down	no	10090.ENSMUSP00000101006	Q9D3D9	ATPD_MOUSE	Atp5f1d Atp5d	ATP synthase subunit delta, mitochondrial (ATP synthase F1 subunit delta) (F-ATPase delta subunit)	Atp5d
0.143783	4.93951	3.63834	0.000468784	0.0181998	-0.218525	sp|Q9CZR3|TM40L	sp|Q9CZR3|TM40L	1	1	sp	Q9CZR3	TM40L	Sig Up	no	10090.ENSMUSP00000005817	Q9CZR3	TM40L_MOUSE	Tomm40l Tomm40b	Mitochondrial import receptor subunit TOM40B (Protein TOMM40-like)	Tomm40b
-0.157723	4.66076	-3.63622	0.000472125	0.0182401	-0.18676	sp|O08967|CYH3	sp|O08967|CYH3	1	1	sp	O08967	CYH3	Sig Down	no	10090.ENSMUSP00000112157	O08967	CYH3_MOUSE	Cyth3 Grp1 Pscd3	Cytohesin-3 (ARF nucleotide-binding site opener 3) (Protein ARNO3) (General receptor of phosphoinositides 1) (Grp1) (PH, SEC7 and coiled-coil domain-containing protein 3) (CLM3) (SEC7 homolog C) (mSec7-3)	Grp1 Pscd3
-0.126048	5.91629	-3.61928	0.000499709	0.0192121	-0.381758	sp|O08583|THOC4	sp|O08583|THOC4	1	1	sp	O08583	THOC4	Sig Down	no	10090.ENSMUSP00000026125	O08583	THOC4_MOUSE	Alyref Aly Ref1 Refbp1 THOC4	THO complex subunit 4 (Tho4) (Ally of AML-1 and LEF-1) (Aly/REF export factor) (REF1-I) (RNA and export factor-binding protein 1) (Transcriptional coactivator Aly/REF)	Aly Ref1 Refbp1 THOC4
-0.132245	5.16269	-3.61259	0.000511018	0.019552	-0.312464	sp|Q9QX11|CYH1	sp|Q9QX11|CYH1	1	1	sp	Q9QX11	CYH1	Sig Down	no	10090.ENSMUSP00000101909	Q9QX11	CYH1_MOUSE	Cyth1 Pscd1	Cytohesin-1 (PH, SEC7 and coiled-coil domain-containing protein 1) (CLM1) (SEC7 homolog A) (mSec7-1)	Pscd1
-0.194104	3.97724	-3.60595	0.00052247	0.0198665	-0.274463	sp|Q9D1I5|MCEE	sp|Q9D1I5|MCEE	1	1	sp	Q9D1I5	MCEE	Sig Down	no	10090.ENSMUSP00000047855	Q9D1I5	MCEE_MOUSE	Mcee	Methylmalonyl-CoA epimerase, mitochondrial (EC 5.1.99.1) (DL-methylmalonyl-CoA racemase)
0.103889	5.725	3.60493	0.000524256	0.0198665	-0.412321	sp|Q8VE70|PDC10	sp|Q8VE70|PDC10	1	1	sp	Q8VE70	PDC10	Sig Up	yes	10090.ENSMUSP00000125752	Q8VE70	PDC10_MOUSE	Pdcd10 Tfar15	Programmed cell death protein 10 (TF-1 cell apoptosis-related protein 15)	Tfar15
-0.106626	5.76881	-3.59669	0.000538868	0.020323	-0.434835	sp|Q9QZB0|RGS17	sp|Q9QZB0|RGS17	1	1	sp	Q9QZB0	RGS17	Sig Down	no	10090.ENSMUSP00000065825	Q9QZB0	RGS17_MOUSE	Rgs17 Rgsz2	Regulator of G-protein signaling 17 (RGS17) (Regulator of Gz-selective protein signaling 2)	Rgsz2
-0.152255	5.81153	-3.59238	0.000546669	0.0205195	-0.451045	sp|O88602|CCG2	sp|O88602|CCG2	1	1	sp	O88602	CCG2	Sig Down	no	10090.ENSMUSP00000019290	O88602	CCG2_MOUSE	Cacng2 Stg	Voltage-dependent calcium channel gamma-2 subunit (Neuronal voltage-gated calcium channel gamma-2 subunit) (Stargazin) (Transmembrane AMPAR regulatory protein gamma-2) (TARP gamma-2)	Stg
0.0751574	6.68793	3.58798	0.000554736	0.0207241	-0.567976	sp|P19096|FAS	sp|P19096|FAS	1	1	sp	P19096	FAS	Sig Up	no	10090.ENSMUSP00000052872	P19096	FAS_MOUSE	Fasn	Fatty acid synthase (EC 2.3.1.85) (Type I Fatty Acid Synthase) [Includes: [Acyl-carrier-protein] S-acetyltransferase (EC 2.3.1.38); [Acyl-carrier-protein] S-malonyltransferase (EC 2.3.1.39); 3-oxoacyl-[acyl-carrier-protein] synthase (EC 2.3.1.41); 3-oxoacyl-[acyl-carrier-protein] reductase (EC 1.1.1.100); 3-hydroxyacyl-[acyl-carrier-protein] dehydratase (EC 4.2.1.59); Enoyl-[acyl-carrier-protein]…
-0.13883	7.05751	-3.58487	0.000560495	0.0208409	-0.605727	tr|A0A2I3BRL8|A0A2I3BRL8	tr|A0A2I3BRL8|A0A2I3BRL8	1	1	tr	A0A2I3BRL8	A0A2I3BRL8	Sig Down	no	10090.ENSMUSP00000154633	A0A2I3BRL8	A0A2I3BRL8_MOUSE	Gm7324	Predicted gene 7324
0.395546	3.39738	3.57139	0.000586171	0.0216352	-0.451829	sp|Q924X2|CPT1B	sp|Q924X2|CPT1B	1	1	sp	Q924X2	CPT1B	Sig Up	yes	10090.ENSMUSP00000104936	Q924X2	CPT1B_MOUSE	Cpt1b	Carnitine O-palmitoyltransferase 1, muscle isoform (CPT1-M) (EC 2.3.1.21) (Carnitine O-palmitoyltransferase I, muscle isoform) (CPT I) (CPTI-M) (Carnitine palmitoyltransferase 1B)
-0.0670831	8.49707	-3.5708	0.000587318	0.0216352	-0.738835	sp|Q9D172|GAL3A	sp|Q9D172|GAL3A	1	1	sp	Q9D172	GAL3A	Sig Down	no	10090.ENSMUSP00000001242	Q9D172	GAL3A_MOUSE	Gatd3 D10Jhu81e Gatd3a	Glutamine amidotransferase-like class 1 domain-containing protein 3, mitochondrial	D10Jhu81e Gatd3a
0.22759	5.31455	3.56331	0.000602095	0.0220768	-0.493563	sp|Q9QZF2|GPC1	sp|Q9QZF2|GPC1	1	1	sp	Q9QZF2	GPC1	Sig Up	no	10090.ENSMUSP00000047199	Q9QZF2	GPC1_MOUSE	Gpc1	Glypican-1 [Cleaved into: Secreted glypican-1]
0.070465	5.41512	3.56052	0.000607698	0.0221796	-0.508994	sp|Q8VBW6|ULA1	sp|Q8VBW6|ULA1	1	1	sp	Q8VBW6	ULA1	Sig Up	no	10090.ENSMUSP00000034349	Q8VBW6	ULA1_MOUSE	Nae1 Appbp1	NEDD8-activating enzyme E1 regulatory subunit (Amyloid beta precursor protein-binding protein 1, 59 kDa) (APP-BP1) (Amyloid protein-binding protein 1)	Appbp1
0.678183	2.76637	3.55593	0.000617006	0.022416	-0.720308	sp|P11862|GAS2	sp|P11862|GAS2	1	1	sp	P11862	GAS2	Sig Up	no	10090.ENSMUSP00000103217	P11862	GAS2_MOUSE	Gas2 Gas-2	Growth arrest-specific protein 2 (GAS-2)	Gas-2
-0.10041	5.94191	-3.5534	0.00062219	0.022417	-0.586235	sp|Q9DC16|ERGI1	sp|Q9DC16|ERGI1	1	1	sp	Q9DC16	ERGI1	Sig Down	no	10090.ENSMUSP00000132922	Q9DC16	ERGI1_MOUSE	Ergic1 Ergic32	Endoplasmic reticulum-Golgi intermediate compartment protein 1 (ER-Golgi intermediate compartment 32 kDa protein) (ERGIC-32)	Ergic32
0.0920128	10.3976	3.55315	0.000622695	0.022417	-0.847549	sp|P63101|1433Z	sp|P63101|1433Z	1	1	sp	P63101	1433Z	Sig Up	no	10090.ENSMUSP00000022894	P63101	1433Z_MOUSE	Ywhaz	14-3-3 protein zeta/delta (Protein kinase C inhibitor protein 1) (KCIP-1) (SEZ-2)
-0.150627	3.85976	-3.54569	0.000638251	0.0228731	-0.455096	sp|Q3U186|SYRM	sp|Q3U186|SYRM	1	1	sp	Q3U186	SYRM	Sig Down	no	10090.ENSMUSP00000029968	Q3U186	SYRM_MOUSE	Rars2 Rarsl	Probable arginine--tRNA ligase, mitochondrial (EC 6.1.1.19) (Arginyl-tRNA synthetase) (ArgRS)	Rarsl
0.130084	7.37148	3.53183	0.000668108	0.0238352	-0.798563	tr|E9Q1F5|E9Q1F5	tr|E9Q1F5|E9Q1F5	1	1	tr	E9Q1F5	E9Q1F5	Sig Up	yes	10090.ENSMUSP00000042229	E9Q1F5	E9Q1F5_MOUSE	Myo5c	Myosin VC
-0.0650812	7.3899	-3.52364	0.000686393	0.0243643	-0.820604	sp|Q8R3V5|SHLB2	sp|Q8R3V5|SHLB2	1	1	sp	Q8R3V5	SHLB2	Sig Down	no	10090.ENSMUSP00000109251	Q8R3V5	SHLB2_MOUSE	Sh3glb2 Kiaa1848	Endophilin-B2 (SH3 domain-containing GRB2-like protein B2)	Kiaa1848
-0.102528	9.66221	-3.52243	0.000689129	0.0243643	-0.923579	sp|P63024|VAMP3	sp|P63024|VAMP3	1	1	sp	P63024	VAMP3	Sig Down	yes	10090.ENSMUSP00000030797	P63024	VAMP3_MOUSE	Vamp3 Syb3	Vesicle-associated membrane protein 3 (VAMP-3) (Cellubrevin) (CEB) (Synaptobrevin-3)	Syb3
-0.182189	6.70069	-3.52109	0.000692167	0.0243643	-0.764602	sp|Q9D1L0|CHCH2, tr|B2RPU8|B2RPU8	sp|Q9D1L0|CHCH2;tr|B2RPU8|B2RPU8	2	2	sp;tr	Q9D1L0;B2RPU8	CHCH2;B2RPU8	Sig Down	yes	NA	NA	NA	NA	NA	NA
-0.111006	6.26848	-3.51796	0.000699338	0.0245078	-0.72927	sp|O88696|CLPP	sp|O88696|CLPP	1	1	sp	O88696	CLPP	Sig Down	yes	10090.ENSMUSP00000002735	O88696	CLPP_MOUSE	Clpp	ATP-dependent Clp protease proteolytic subunit, mitochondrial (EC 3.4.21.92) (Endopeptidase Clp)
0.120244	5.83361	3.51609	0.000703638	0.0245498	-0.694238	sp|Q9CQB5|CISD2	sp|Q9CQB5|CISD2	1	1	sp	Q9CQB5	CISD2	Sig Up	no	10090.ENSMUSP00000029815	Q9CQB5	CISD2_MOUSE	Cisd2 Cdgsh2 Noxp70 Zcd2	CDGSH iron-sulfur domain-containing protein 2 (MitoNEET-related 1 protein) (Miner1) (Nervous system overexpressed protein 70)	Cdgsh2 Noxp70 Zcd2
0.137673	6.48937	3.50142	0.000738345	0.0255936	-0.812337	sp|P97370|AT1B3	sp|P97370|AT1B3	1	1	sp	P97370	AT1B3	Sig Up	no	10090.ENSMUSP00000034983	P97370	AT1B3_MOUSE	Atp1b3	Sodium/potassium-transporting ATPase subunit beta-3 (Sodium/potassium-dependent ATPase subunit beta-3) (ATPB-3) (CD antigen CD298)
-0.137214	6.20941	-3.50073	0.000740017	0.0255936	-0.773497	sp|Q9CQQ8|LSM7	sp|Q9CQQ8|LSM7	1	1	sp	Q9CQQ8	LSM7	Sig Down	no	10090.ENSMUSP00000044993	Q9CQQ8	LSM7_MOUSE	Lsm7	U6 snRNA-associated Sm-like protein LSm7
-0.114454	5.97537	-3.49759	0.000747669	0.0257458	-0.757422	sp|Q4ACU6|SHAN3	sp|Q4ACU6|SHAN3	1	1	sp	Q4ACU6	SHAN3	Sig Down	no	10090.ENSMUSP00000104932	Q4ACU6	SHAN3_MOUSE	Shank3 Kiaa1650 Prosap2	SH3 and multiple ankyrin repeat domains protein 3 (Shank3) (Proline-rich synapse-associated protein 2) (ProSAP2) (SPANK-2)	Kiaa1650 Prosap2
-0.211364	4.76063	-3.48629	0.00077584	0.0266002	-0.63476	sp|Q5HZI2|C2C4C	sp|Q5HZI2|C2C4C	1	1	sp	Q5HZI2	C2C4C	Sig Down	no	10090.ENSMUSP00000059433	Q5HZI2	C2C4C_MOUSE	C2cd4c Fam148c Nlf3	C2 calcium-dependent domain-containing protein 4C (Nuclear-localized factor 3) (Protein FAM148C)	Fam148c Nlf3
0.121339	6.58994	3.47747	0.000798509	0.0272595	-0.894741	sp|Q99104|MYO5A	sp|Q99104|MYO5A	1	1	sp	Q99104	MYO5A	Sig Up	yes	10090.ENSMUSP00000116028	Q99104	MYO5A_MOUSE	Myo5a Dilute	Unconventional myosin-Va (Dilute myosin heavy chain, non-muscle)	Dilute
0.139404	6.18135	3.47505	0.000804857	0.0273443	-0.857118	sp|A2ASI5|SCN3A	sp|A2ASI5|SCN3A	1	1	sp	A2ASI5	SCN3A	Sig Up	no	10090.ENSMUSP00000097647	A2ASI5	SCN3A_MOUSE	Scn3a	Sodium channel protein type 3 subunit alpha (Sodium channel protein brain III subunit alpha) (Sodium channel protein type III subunit alpha) (Voltage-gated sodium channel subtype III) (Voltage-gated sodium channel subunit alpha Nav1.3)
-0.124825	4.45574	-3.47389	0.0008079	0.0273443	-0.644548	sp|Q922H4|GMPPA	sp|Q922H4|GMPPA	1	1	sp	Q922H4	GMPPA	Sig Down	yes	10090.ENSMUSP00000109214	Q922H4	GMPPA_MOUSE	Gmppa	Mannose-1-phosphate guanylyltransferase regulatory subunit alpha (GDP-mannose pyrophosphorylase A) (GTP-mannose-1-phosphate guanylyltransferase alpha)
0.29859	2.96973	3.4694	0.000819813	0.0276294	-0.881081	sp|A3KMP2|TTC38	sp|A3KMP2|TTC38	1	1	sp	A3KMP2	TTC38	Sig Up	yes	10090.ENSMUSP00000114504	A3KMP2	TTC38_MOUSE	Ttc38	Tetratricopeptide repeat protein 38 (TPR repeat protein 38)
0.234858	3.93841	3.46694	0.000826413	0.0276362	-0.654656	sp|Q9CY34|UB2FA	sp|Q9CY34|UB2FA	1	1	sp	Q9CY34	UB2FA	Sig Up	no	10090.ENSMUSP00000126173	Q9CY34	UB2FA_MOUSE	Ube2f Ube2fa	NEDD8-conjugating enzyme UBE2F (EC 2.3.2.34) (NEDD8 carrier protein UBE2F) (NEDD8 protein ligase UBE2F) (NEDD8-conjugating enzyme 2) (RING-type E3 NEDD8 transferase UBE2F) (Ubiquitin-conjugating enzyme E2 F)	Ube2fa
-0.26342	3.2814	-3.46672	0.000826992	0.0276362	-0.831084	sp|Q8BGW1|FTO	sp|Q8BGW1|FTO	1	1	sp	Q8BGW1	FTO	Sig Down	no	10090.ENSMUSP00000068380	Q8BGW1	FTO_MOUSE	Fto Kiaa1752	Alpha-ketoglutarate-dependent dioxygenase FTO (Fat mass and obesity-associated protein) (Protein fatso) (U6 small nuclear RNA (2'-O-methyladenosine-N(6)-)-demethylase FTO) (EC 1.14.11.-) (U6 small nuclear RNA N(6)-methyladenosine-demethylase FTO) (EC 1.14.11.-) (mRNA (2'-O-methyladenosine-N(6)-)-demethylase FTO) (m6A(m)-demethylase FTO) (EC 1.14.11.-) (mRNA N(6)-methyladenosine demethylase FTO) (…	Kiaa1752
0.106263	8.08572	3.45877	0.000848665	0.0282413	-1.06189	tr|L7N1Z9|L7N1Z9	tr|L7N1Z9|L7N1Z9	1	1	tr	L7N1Z9	L7N1Z9	Sig Up	no	10090.ENSMUSP00000078200	L7N1Z9	L7N1Z9_MOUSE	Vmn2r93	Vomeronasal 2, receptor 93
-0.224362	4.21952	-3.4435	0.00089183	0.0295535	-0.717895	sp|Q91X58|ZFN2B	sp|Q91X58|ZFN2B	1	1	sp	Q91X58	ZFN2B	Sig Down	no	10090.ENSMUSP00000027394	Q91X58	ZFN2B_MOUSE	Zfand2b Airapl	AN1-type zinc finger protein 2B (Arsenite-inducible RNA-associated protein-like protein) (AIRAP-like protein)	Airapl
-0.151016	8.57384	-3.4416	0.000897341	0.0296123	-1.13413	sp|Q6IRU5|CLCB	sp|Q6IRU5|CLCB	1	1	sp	Q6IRU5	CLCB	Sig Down	no	10090.ENSMUSP00000053371	Q6IRU5	CLCB_MOUSE	Cltb	Clathrin light chain B (Lcb)
-0.0878936	6.99511	-3.43942	0.000903717	0.0296626	-1.0424	sp|Q60668|HNRPD	sp|Q60668|HNRPD	1	1	sp	Q60668	HNRPD	Sig Down	yes	10090.ENSMUSP00000132735	Q60668	HNRPD_MOUSE	Hnrnpd Auf1 Hnrpd	Heterogeneous nuclear ribonucleoprotein D0 (hnRNP D0) (AU-rich element RNA-binding protein 1)	Auf1 Hnrpd
-0.164634	4.64274	-3.43669	0.000911733	0.0296626	-0.766279	sp|Q9D273|MMAB	sp|Q9D273|MMAB	1	1	sp	Q9D273	MMAB	Sig Down	no	10090.ENSMUSP00000031560	Q9D273	MMAB_MOUSE	Mmab	Corrinoid adenosyltransferase MMAB (EC 2.5.1.-) (ATP:co(I)rrinoid adenosyltransferase MMAB) (Methylmalonic aciduria type B homolog)
-0.153592	5.68144	-3.43638	0.000912658	0.0296626	-0.902361	sp|Q99LP6|GRPE1	sp|Q99LP6|GRPE1	1	1	sp	Q99LP6	GRPE1	Sig Down	no	10090.ENSMUSP00000031099	Q99LP6	GRPE1_MOUSE	Grpel1	GrpE protein homolog 1, mitochondrial (Mt-GrpE#1)
0.231027	4.27342	3.43598	0.000913847	0.0296626	-0.746747	sp|Q8CI71|VPS50	sp|Q8CI71|VPS50	1	1	sp	Q8CI71	VPS50	Sig Up	no	10090.ENSMUSP00000001412	Q8CI71	VPS50_MOUSE	Vps50 Ccdc132 Kiaa1861	Syndetin (Bcl2-like protein blm) (Coiled-coil domain-containing protein 132) (EARP/GARPII complex subunit VPS50)	Ccdc132 Kiaa1861
0.106542	4.17539	3.43063	0.000929796	0.0300571	-0.755185	sp|Q6ZPU9|KBP	sp|Q6ZPU9|KBP	1	1	sp	Q6ZPU9	KBP	Sig Up	no	10090.ENSMUSP00000065160	Q6ZPU9	KBP_MOUSE	Kifbp Kbp Kiaa1279 Kif1bp	KIF-binding protein (KIF1-binding protein)	Kbp Kiaa1279 Kif1bp
0.163501	4.78664	3.42902	0.000934653	0.0300913	-0.817953	sp|Q9ESN9|JIP3	sp|Q9ESN9|JIP3	1	1	sp	Q9ESN9	JIP3	Sig Up	no	10090.ENSMUSP00000085683	Q9ESN9	JIP3_MOUSE	Mapk8ip3 Jip3 Jsap1 Syd2	C-Jun-amino-terminal kinase-interacting protein 3 (JIP-3) (JNK-interacting protein 3) (JNK MAP kinase scaffold protein 3) (JNK/SAPK-associated protein 1) (JSAP1) (Mitogen-activated protein kinase 8-interacting protein 3) (Sunday driver 2)	Jip3 Jsap1 Syd2
-0.11012	5.74131	-3.42191	0.000956392	0.0306665	-0.954068	sp|Q6PCP5|MFF	sp|Q6PCP5|MFF	1	1	sp	Q6PCP5	MFF	Sig Down	no	10090.ENSMUSP00000077446	Q6PCP5	MFF_MOUSE	Mff	Mitochondrial fission factor
-0.0747821	4.85961	-3.41894	0.000965594	0.0308367	-0.846936	sp|Q6A4J8|UBP7	sp|Q6A4J8|UBP7	1	1	sp	Q6A4J8	UBP7	Sig Down	yes	10090.ENSMUSP00000124093	Q6A4J8	UBP7_MOUSE	Usp7 Hausp	Ubiquitin carboxyl-terminal hydrolase 7 (EC 3.4.19.12) (Deubiquitinating enzyme 7) (Herpesvirus-associated ubiquitin-specific protease) (mHAUSP) (Ubiquitin thioesterase 7) (Ubiquitin-specific-processing protease 7)	Hausp
0.174074	5.79207	3.41565	0.00097592	0.0310413	-0.989421	sp|O55091|IMPCT	sp|O55091|IMPCT	1	1	sp	O55091	IMPCT	Sig Up	no	10090.ENSMUSP00000025290	O55091	IMPCT_MOUSE	Impact	Protein IMPACT (Imprinted and ancient gene protein)
-0.109872	6.40946	-3.4114	0.000989375	0.0313434	-1.06312	sp|Q91VZ6|SMAP1	sp|Q91VZ6|SMAP1	1	1	sp	Q91VZ6	SMAP1	Sig Down	no	10090.ENSMUSP00000027339	Q91VZ6	SMAP1_MOUSE	Smap1	Stromal membrane-associated protein 1
-0.155491	6.50436	-3.40997	0.000993957	0.0313631	-1.07637	sp|Q9CX84|RGS19	sp|Q9CX84|RGS19	1	1	sp	Q9CX84	RGS19	Sig Down	no	10090.ENSMUSP00000104408	Q9CX84	RGS19_MOUSE	Rgs19	Regulator of G-protein signaling 19 (RGS19)
-0.0849738	7.28679	-3.39327	0.00104884	0.0328809	-1.20377	sp|Q4VAE3|TMM65	sp|Q4VAE3|TMM65	1	1	sp	Q4VAE3	TMM65	Sig Down	no	10090.ENSMUSP00000071984	Q4VAE3	TMM65_MOUSE	Tmem65	Transmembrane protein 65
-0.178571	7.49829	-3.39248	0.00105149	0.0328809	-1.21901	sp|P63216|GBG3	sp|P63216|GBG3	1	1	sp	P63216	GBG3	Sig Down	no	10090.ENSMUSP00000093978	P63216	GBG3_MOUSE	Gng3 Gngt3	Guanine nucleotide-binding protein G(I)/G(S)/G(O) subunit gamma-3	Gngt3
-0.676674	4.08011	-3.39159	0.00105451	0.0328809	-0.87089	sp|Q5FW52|MLIP	sp|Q5FW52|MLIP	1	1	sp	Q5FW52	MLIP	Sig Down	no	10090.ENSMUSP00000034910	Q5FW52	MLIP_MOUSE	Mlip Cip	Muscular LMNA-interacting protein (Cardiac Isl1-interacting protein) (CIP) (Muscular-enriched A-type laminin-interacting protein)	Cip
0.0878025	10.2147	3.3889	0.00106365	0.0330357	-1.34033	sp|P15105|GLNA	sp|P15105|GLNA	1	1	sp	P15105	GLNA	Sig Up	yes	10090.ENSMUSP00000083375	P15105	GLNA_MOUSE	Glul Glns	Glutamine synthetase (GS) (EC 6.3.1.2) (Glutamate--ammonia ligase) (Palmitoyltransferase GLUL) (EC 2.3.1.225)	Glns
-0.352492	5.07921	-3.38457	0.00107856	0.0333679	-0.961068	sp|O70451|MOT2	sp|O70451|MOT2	1	1	sp	O70451	MOT2	Sig Down	no	10090.ENSMUSP00000147968	O70451	MOT2_MOUSE	Slc16a7 Mct2	Monocarboxylate transporter 2 (MCT 2) (Solute carrier family 16 member 7)	Mct2
-0.0967171	4.53392	-3.37664	0.00110632	0.0340936	-0.927137	sp|Q9WUP7|UCHL5	sp|Q9WUP7|UCHL5	1	1	sp	Q9WUP7	UCHL5	Sig Down	no	10090.ENSMUSP00000140106	Q9WUP7	UCHL5_MOUSE	Uchl5 Uch37	Ubiquitin carboxyl-terminal hydrolase isozyme L5 (UCH-L5) (EC 3.4.19.12) (Ubiquitin C-terminal hydrolase UCH37) (Ubiquitin thioesterase L5)	Uch37
0.119415	7.69586	3.36859	0.0011352	0.0347971	-1.30843	sp|Q9QZ10|ANX10	sp|Q9QZ10|ANX10	1	1	sp	Q9QZ10	ANX10	Sig Up	yes	10090.ENSMUSP00000034052	Q9QZ10	ANX10_MOUSE	Anxa10	Annexin A10 (Annexin-10)
-0.0981402	5.96774	-3.36784	0.00113794	0.0347971	-1.14001	sp|Q8VE97|SRSF4	sp|Q8VE97|SRSF4	1	1	sp	Q8VE97	SRSF4	Sig Down	no	10090.ENSMUSP00000061474	Q8VE97	SRSF4_MOUSE	Srsf4 Sfrs4 MNCb-2616	Serine/arginine-rich splicing factor 4 (Splicing factor, arginine/serine-rich 4)	Sfrs4
0.106346	6.04965	3.35252	0.00119499	0.0364012	-1.20175	sp|Q6PEB6|PHOCN	sp|Q6PEB6|PHOCN	1	1	sp	Q6PEB6	PHOCN	Sig Up	no	10090.ENSMUSP00000125415	Q6PEB6	PHOCN_MOUSE	Mob4 Mob3 Mobkl3 Phocn Prei3	MOB-like protein phocein (Class II mMOB1) (Mob1 homolog 3) (Mob3) (Mps one binder kinase activator-like 3) (Preimplantation protein 3)	Mob3 Mobkl3 Phocn Prei3
-0.173951	4.31968	-3.34765	0.00121367	0.0368287	-0.98711	sp|P70280|VAMP7	sp|P70280|VAMP7	1	1	sp	P70280	VAMP7	Sig Down	no	10090.ENSMUSP00000052262	P70280	VAMP7_MOUSE	Vamp7 Sybl1	Vesicle-associated membrane protein 7 (VAMP-7) (Synaptobrevin-like protein 1)	Sybl1
0.113359	6.73126	3.34357	0.00122955	0.0371681	-1.30553	sp|Q9Z1B3|PLCB1	sp|Q9Z1B3|PLCB1	1	1	sp	Q9Z1B3	PLCB1	Sig Up	yes	10090.ENSMUSP00000105743	Q9Z1B3	PLCB1_MOUSE	Plcb1 Plcb	1-phosphatidylinositol 4,5-bisphosphate phosphodiesterase beta-1 (EC 3.1.4.11) (PLC-154) (Phosphoinositide phospholipase C-beta-1) (Phospholipase C-beta-1) (PLC-beta-1)	Plcb
-0.2411	3.98776	-3.34139	0.0012381	0.0372841	-0.998989	sp|F6W8I0|YJEN3	sp|F6W8I0|YJEN3	1	1	sp	F6W8I0	YJEN3	Sig Down	no	10090.ENSMUSP00000118931	F6W8I0	YJEN3_MOUSE	Yjefn3 Aibp2	YjeF N-terminal domain-containing protein 3 (YjeF_N3) (hYjeF_N3) (ApoA-I-binding protein 2)	Aibp2
0.3347	2.94236	3.33606	0.00125925	0.0375386	-1.20558	sp|Q99JR6|NMNA3	sp|Q99JR6|NMNA3	1	1	sp	Q99JR6	NMNA3	Sig Up	no	10090.ENSMUSP00000108557	Q99JR6	NMNA3_MOUSE	Nmnat3	Nicotinamide/nicotinic acid mononucleotide adenylyltransferase 3 (NMN/NaMN adenylyltransferase 3) (EC 2.7.7.1) (EC 2.7.7.18) (Nicotinamide-nucleotide adenylyltransferase 3) (NMN adenylyltransferase 3) (Nicotinate-nucleotide adenylyltransferase 3) (NaMN adenylyltransferase 3)
-0.177128	4.94817	-3.33598	0.00125958	0.0375386	-1.09026	sp|Q9D6K8|FUND2	sp|Q9D6K8|FUND2	1	1	sp	Q9D6K8	FUND2	Sig Down	no	10090.ENSMUSP00000033541	Q9D6K8	FUND2_MOUSE	Fundc2 Hcbp6	FUN14 domain-containing protein 2 (Hepatitis C virus core-binding protein 6)	Hcbp6
-0.16138	4.95696	-3.33568	0.00126077	0.0375386	-1.09347	sp|P56213|ALR	sp|P56213|ALR	1	1	sp	P56213	ALR	Sig Down	no	10090.ENSMUSP00000049186	P56213	ALR_MOUSE	Gfer Alr MNCb-0663	FAD-linked sulfhydryl oxidase ALR (EC 1.8.3.2) (Augmenter of liver regeneration)	Alr
0.107283	5.22959	3.33244	0.00127384	0.0377857	-1.15417	sp|Q811I0|ATPF1	sp|Q811I0|ATPF1	1	1	sp	Q811I0	ATPF1	Sig Up	no	10090.ENSMUSP00000135831	Q811I0	ATPF1_MOUSE	Atpaf1	ATP synthase mitochondrial F1 complex assembly factor 1
0.0811185	6.37044	3.32723	0.00129509	0.0382052	-1.31175	sp|P26638|SYSC	sp|P26638|SYSC	1	1	sp	P26638	SYSC	Sig Up	no	10090.ENSMUSP00000099685	P26638	SYSC_MOUSE	Sars1 Sars Sers	Serine--tRNA ligase, cytoplasmic (EC 6.1.1.11) (Seryl-tRNA synthetase) (SerRS) (Seryl-tRNA(Ser/Sec) synthetase)	Sars Sers
-0.145782	6.19459	-3.32661	0.00129763	0.0382052	-1.28433	sp|O35685|NUDC	sp|O35685|NUDC	1	1	sp	O35685	NUDC	Sig Down	no	10090.ENSMUSP00000030665	O35685	NUDC_MOUSE	Nudc	Nuclear migration protein nudC (Nuclear distribution protein C homolog) (Silica-induced gene 92 protein) (SIG-92)
0.145031	8.28607	3.32518	0.00130351	0.0382363	-1.46937	sp|A3KGF7|PLCB2	sp|A3KGF7|PLCB2	1	1	sp	A3KGF7	PLCB2	Sig Up	no	10090.ENSMUSP00000099583	A3KGF7	PLCB2_MOUSE	Plcb2	1-phosphatidylinositol 4,5-bisphosphate phosphodiesterase beta-2 (EC 3.1.4.11) (Phosphoinositide phospholipase C-beta-2) (Phospholipase C-beta-2) (PLC-beta-2)
0.16898	3.64381	3.31858	0.00133108	0.0389009	-1.076	sp|Q8BV13|CSN7B	sp|Q8BV13|CSN7B	1	1	sp	Q8BV13	CSN7B	Sig Up	no	10090.ENSMUSP00000113587	Q8BV13	CSN7B_MOUSE	Cops7b Csn7b	COP9 signalosome complex subunit 7b (SGN7b) (Signalosome subunit 7b) (JAB1-containing signalosome subunit 7b)	Csn7b
0.13286	6.51402	3.30795	0.00137663	0.0400843	-1.38581	sp|Q9DCN2|NB5R3	sp|Q9DCN2|NB5R3	1	1	sp	Q9DCN2	NB5R3	Sig Up	no	10090.ENSMUSP00000018186	Q9DCN2	NB5R3_MOUSE	Cyb5r3 Dia1	NADH-cytochrome b5 reductase 3 (B5R) (Cytochrome b5 reductase) (EC 1.6.2.2) (Diaphorase-1)	Dia1
0.0788031	5.88806	3.3051	0.00138905	0.0402979	-1.31834	sp|Q9DBC7|KAP0	sp|Q9DBC7|KAP0	1	1	sp	Q9DBC7	KAP0	Sig Up	no	10090.ENSMUSP00000102288	Q9DBC7	KAP0_MOUSE	Prkar1a	cAMP-dependent protein kinase type I-alpha regulatory subunit [Cleaved into: cAMP-dependent protein kinase type I-alpha regulatory subunit, N-terminally processed]
-0.0764571	6.4042	-3.3037	0.00139524	0.0403294	-1.37776	sp|Q921F2|TADBP	sp|Q921F2|TADBP	1	1	sp	Q921F2	TADBP	Sig Down	no	10090.ENSMUSP00000081142	Q921F2	TADBP_MOUSE	Tardbp Tdp43	TAR DNA-binding protein 43 (TDP-43)	Tdp43
-0.0666691	8.33755	-3.30025	0.00141051	0.0406228	-1.54122	sp|P62852|RS25	sp|P62852|RS25	1	1	sp	P62852	RS25	Sig Down	no	10090.ENSMUSP00000079180	P62852	RS25_MOUSE	Rps25	Small ribosomal subunit protein eS25 (40S ribosomal protein S25)
0.485688	3.22652	3.29557	0.00143149	0.0407076	-1.19785	sp|Q08122|TLE3	sp|Q08122|TLE3	1	1	sp	Q08122	TLE3	Sig Up	no	10090.ENSMUSP00000124131	Q08122	TLE3_MOUSE	Tle3 Esg	Transducin-like enhancer protein 3 (ESG) (Grg-3)	Esg
0.448254	3.05546	3.29545	0.00143203	0.0407076	-1.25032	tr|Q9D1F0|Q9D1F0	tr|Q9D1F0|Q9D1F0	1	1	tr	Q9D1F0	Q9D1F0	Sig Up	no	10090.ENSMUSP00000086157	Q9D1F0	Q9D1F0_MOUSE	Rtl8b Cxx1a Cxx1b Rtl8a	Protein LDOC1	Cxx1a Cxx1b Rtl8a
-0.0785077	6.17499	-3.29447	0.00143647	0.0407076	-1.37709	sp|O08788|DCTN1	sp|O08788|DCTN1	1	1	sp	O08788	DCTN1	Sig Down	no	10090.ENSMUSP00000109552	O08788	DCTN1_MOUSE	Dctn1	Dynactin subunit 1 (150 kDa dynein-associated polypeptide) (DAP-150) (DP-150) (p150-glued)
-0.0591237	9.10026	-3.29424	0.0014375	0.0407076	-1.58996	sp|Q91V61|SFXN3	sp|Q91V61|SFXN3	1	1	sp	Q91V61	SFXN3	Sig Down	no	10090.ENSMUSP00000059419	Q91V61	SFXN3_MOUSE	Sfxn3	Sideroflexin-3
-0.0604495	9.69922	-3.2932	0.00144222	0.0407076	-1.60844	sp|P27601|GNA13	sp|P27601|GNA13	1	1	sp	P27601	GNA13	Sig Down	no	10090.ENSMUSP00000020930	P27601	GNA13_MOUSE	Gna13 Gna-13	Guanine nucleotide-binding protein subunit alpha-13 (G alpha-13) (G-protein subunit alpha-13)	Gna-13
0.0971149	4.34103	3.292	0.00144767	0.0407076	-1.14826	sp|Q5F2E8|TAOK1	sp|Q5F2E8|TAOK1	1	1	sp	Q5F2E8	TAOK1	Sig Up	no	10090.ENSMUSP00000055470	Q5F2E8	TAOK1_MOUSE	Taok1 Kiaa1361	Serine/threonine-protein kinase TAO1 (EC 2.7.11.1) (Thousand and one amino acid protein 1)	Kiaa1361
-0.0634111	9.10338	-3.29152	0.00144988	0.0407076	-1.59791	sp|Q06185|ATP5I	sp|Q06185|ATP5I	1	1	sp	Q06185	ATP5I	Sig Down	no	10090.ENSMUSP00000051222	Q06185	ATP5I_MOUSE	Atp5me Atp5i Atp5k Lfm-1 Lfm1	ATP synthase subunit e, mitochondrial (ATPase subunit e) (ATP synthase membrane subunit e)	Atp5i Atp5k Lfm-1 Lfm1
0.299913	3.03641	3.2905	0.00145458	0.0407076	-1.28139	sp|Q8VCA8|SCRN2	sp|Q8VCA8|SCRN2	1	1	sp	Q8VCA8	SCRN2	Sig Up	no	10090.ENSMUSP00000021249	Q8VCA8	SCRN2_MOUSE	Scrn2	Secernin-2
-0.0795652	5.08965	-3.28919	0.00146055	0.0407309	-1.24776	sp|Q9DC61|MPPA	sp|Q9DC61|MPPA	1	1	sp	Q9DC61	MPPA	Sig Down	no	10090.ENSMUSP00000075762	Q9DC61	MPPA_MOUSE	Pmpca Inpp5e	Mitochondrial-processing peptidase subunit alpha (Alpha-MPP) (Inactive zinc metalloprotease alpha) (P-55)	Inpp5e
0.11265	6.81764	3.28797	0.00146618	0.0407443	-1.47541	sp|Q8BW75|AOFB	sp|Q8BW75|AOFB	1	1	sp	Q8BW75	AOFB	Sig Up	no	10090.ENSMUSP00000040550	Q8BW75	AOFB_MOUSE	Maob	Amine oxidase [flavin-containing] B (EC 1.4.3.21) (EC 1.4.3.4) (Monoamine oxidase type B) (MAO-B)
-0.216171	4.60515	-3.28666	0.00147225	0.0407701	-1.1801	tr|A0A0J9YTR2|A0A0J9YTR2	tr|A0A0J9YTR2|A0A0J9YTR2	1	1	tr	A0A0J9YTR2	A0A0J9YTR2	Sig Down	no	NA	A0A0J9YTR2	A0A0J9YTR2_MOUSE	Ncbp2as2 0610012G03Rik	Ncbp2 antisense 2 (head to head)	0610012G03Rik
-0.0773017	7.06923	-3.28145	0.0014966	0.0412998	-1.51249	sp|Q8K310|MATR3	sp|Q8K310|MATR3	1	1	sp	Q8K310	MATR3	Sig Down	no	10090.ENSMUSP00000125761	Q8K310	MATR3_MOUSE	Matr3	Matrin-3
-0.0680236	9.6482	-3.27949	0.00150585	0.0414109	-1.64696	sp|P17183|ENOG	sp|P17183|ENOG	1	1	sp	P17183	ENOG	Sig Down	no	10090.ENSMUSP00000004378	P17183	ENOG_MOUSE	Eno2 Eno-2	Gamma-enolase (EC 4.2.1.11) (2-phospho-D-glycerate hydro-lyase) (Enolase 2) (Neural enolase) (Neuron-specific enolase) (NSE)	Eno-2
-0.0491469	10.0363	-3.27003	0.00155126	0.042512	-1.68365	sp|P28652|KCC2B	sp|P28652|KCC2B	1	1	sp	P28652	KCC2B	Sig Down	no	10090.ENSMUSP00000087925	P28652	KCC2B_MOUSE	Camk2b Camk2d	Calcium/calmodulin-dependent protein kinase type II subunit beta (CaM kinase II subunit beta) (CaMK-II subunit beta) (EC 2.7.11.17)	Camk2d
-0.0728864	8.47807	-3.26767	0.00156278	0.0426802	-1.64261	sp|Q99LX0|PARK7	sp|Q99LX0|PARK7	1	1	sp	Q99LX0	PARK7	Sig Down	no	10090.ENSMUSP00000101299	Q99LX0	PARK7_MOUSE	Park7	Parkinson disease protein 7 homolog (Maillard deglycase) (Parkinsonism-associated deglycase) (Protein DJ-1) (DJ-1) (Protein/nucleic acid deglycase DJ-1) (EC 3.1.2.-, EC 3.5.1.-, EC 3.5.1.124)
-0.153253	4.48141	-3.26404	0.00158066	0.04302	-1.23057	sp|Q9D8S4|ORN	sp|Q9D8S4|ORN	1	1	sp	Q9D8S4	ORN	Sig Down	no	10090.ENSMUSP00000034524	Q9D8S4	ORN_MOUSE	Rexo2 Smfn	Oligoribonuclease, mitochondrial (EC 3.1.15.-) (RNA exonuclease 2 homolog) (Small fragment nuclease)	Smfn
0.321357	3.21839	3.2616	0.00159279	0.0431133	-1.29223	sp|A8Y5H7|S14L1	sp|A8Y5H7|S14L1	1	1	sp	A8Y5H7	S14L1	Sig Up	no	10090.ENSMUSP00000021177	A8Y5H7	S14L1_MOUSE	Sec14l1 Kiaa4251	SEC14-like protein 1	Kiaa4251
-0.0873422	4.85525	-3.26116	0.00159497	0.0431133	-1.29097	sp|A2A699|F1712	sp|A2A699|F1712	1	1	sp	A2A699	F1712	Sig Down	no	10090.ENSMUSP00000038486	A2A699	F1712_MOUSE	Fam171a2	Protein FAM171A2
0.180615	3.42182	3.25656	0.00161812	0.0435901	-1.26729	sp|P11103|PARP1	sp|P11103|PARP1	1	1	sp	P11103	PARP1	Sig Up	no	10090.ENSMUSP00000027777	P11103	PARP1_MOUSE	Parp1 Adprp Adprt Adprt1	Poly [ADP-ribose] polymerase 1 (PARP-1) (EC 2.4.2.30) (ADP-ribosyltransferase diphtheria toxin-like 1) (ARTD1) (DNA ADP-ribosyltransferase PARP1) (EC 2.4.2.-) (NAD(+) ADP-ribosyltransferase 1) (ADPRT 1) (Poly[ADP-ribose] synthase 1) (msPARP) (Protein poly-ADP-ribosyltransferase PARP1) (EC 2.4.2.-) [Cleaved into: Poly [ADP-ribose] polymerase 1, processed C-terminus (Poly [ADP-ribose] polymerase 1,…	Adprp Adprt Adprt1
-0.0995327	9.24851	-3.25097	0.00164666	0.0442088	-1.71887	sp|Q62442|VAMP1	sp|Q62442|VAMP1	1	1	sp	Q62442	VAMP1	Sig Down	yes	10090.ENSMUSP00000032487	Q62442	VAMP1_MOUSE	Vamp1 Syb1	Vesicle-associated membrane protein 1 (VAMP-1) (Synaptobrevin-1)	Syb1
-0.789143	2.22093	-3.24962	0.00165366	0.0442465	-1.90719	sp|P00375|DYR	sp|P00375|DYR	1	1	sp	P00375	DYR	Sig Down	no	10090.ENSMUSP00000022218	P00375	DYR_MOUSE	Dhfr	Dihydrofolate reductase (EC 1.5.1.3)
-0.108159	6.09665	-3.24817	0.00166112	0.0442966	-1.49856	sp|P26048|GBRA2	sp|P26048|GBRA2	1	1	sp	P26048	GBRA2	Sig Down	no	10090.ENSMUSP00000142892	P26048	GBRA2_MOUSE	Gabra2 Gabra-2	Gamma-aminobutyric acid receptor subunit alpha-2 (GABA(A) receptor subunit alpha-2) (GABAAR subunit alpha-2)	Gabra-2
-0.134703	4.4716	-3.23022	0.00175677	0.0465073	-1.32181	sp|Q8BW41|PMGT2	sp|Q8BW41|PMGT2	1	1	sp	Q8BW41	PMGT2	Sig Down	no	10090.ENSMUSP00000149077	Q8BW41	PMGT2_MOUSE	Pomgnt2 Ago61 Eogtl Gtdc2	Protein O-linked-mannose beta-1,4-N-acetylglucosaminyltransferase 2 (POMGnT2) (EC 2.4.1.312) (Extracellular O-linked N-acetylglucosamine transferase-like) (Glycosyltransferase-like domain-containing protein 2)	Ago61 Eogtl Gtdc2
-0.159499	5.83002	-3.2299	0.00175852	0.0465073	-1.51476	tr|A0A1Y7VLT7|A0A1Y7VLT7, tr|J3QP87|J3QP87, tr|J3QPI8|J3QPI8, tr|J3QQ02|J3QQ02, tr|Q3TQZ4|Q3TQZ4, tr|Q3UTA4|Q3UTA4	tr|A0A1Y7VLT7|A0A1Y7VLT7;tr|J3QP87|J3QP87;tr|J3QPI8|J3QPI8;tr|J3QQ02|J3QQ02;tr|Q3TQZ4|Q3TQZ4;tr|Q3UTA4|Q3UTA4	6	6	tr	A0A1Y7VLT7;J3QP87;J3QPI8;J3QQ02;Q3TQZ4;Q3UTA4	A0A1Y7VLT7;J3QP87;J3QPI8;J3QQ02;Q3TQZ4;Q3UTA4	Sig Down	no	NA	NA	NA	NA	NA	NA
-0.118296	8.86349	-3.22885	0.00176428	0.0465073	-1.76999	sp|P84086|CPLX2	sp|P84086|CPLX2	1	1	sp	P84086	CPLX2	Sig Down	no	10090.ENSMUSP00000026985	P84086	CPLX2_MOUSE	Cplx2	Complexin-2 (921-L) (Complexin II) (CPX II) (Synaphin-1)
-0.0663223	6.47961	-3.22826	0.00176751	0.0465073	-1.60242	sp|Q8R001|MARE2	sp|Q8R001|MARE2	1	1	sp	Q8R001	MARE2	Sig Down	no	10090.ENSMUSP00000025127	Q8R001	MARE2_MOUSE	Mapre2	Microtubule-associated protein RP/EB family member 2 (APC-binding protein EB2) (End-binding protein 2) (EB2)
-0.0723601	7.57089	-3.22286	0.00179748	0.0471392	-1.71869	sp|P61164|ACTZ	sp|P61164|ACTZ	1	1	sp	P61164	ACTZ	Sig Down	no	10090.ENSMUSP00000039844	P61164	ACTZ_MOUSE	Actr1a Ctrn1	Alpha-centractin (Centractin) (ARP1) (Actin-RPV) (Centrosome-associated actin homolog)	Ctrn1
-0.155644	5.4611	-3.21794	0.00182515	0.0476672	-1.49808	sp|Q8BGS2|BOLA2	sp|Q8BGS2|BOLA2	1	1	sp	Q8BGS2	BOLA2	Sig Down	no	10090.ENSMUSP00000114873	Q8BGS2	BOLA2_MOUSE	Bola2	BolA-like protein 2
-0.0617605	7.87612	-3.21715	0.00182965	0.0476672	-1.7543	sp|Q8CAQ8|MIC60	sp|Q8CAQ8|MIC60	1	1	sp	Q8CAQ8	MIC60	Sig Down	no	10090.ENSMUSP00000066181	Q8CAQ8	MIC60_MOUSE	Immt Mic60	MICOS complex subunit Mic60 (Mitochondrial inner membrane protein) (Mitofilin)	Mic60
0.0651337	7.43747	3.2092	0.00187534	0.0486974	-1.75138	sp|Q61316|HSP74	sp|Q61316|HSP74	1	1	sp	Q61316	HSP74	Sig Up	no	10090.ENSMUSP00000020630	Q61316	HSP74_MOUSE	Hspa4 Apg2 Hsp110 Hsph2	Heat shock 70 kDa protein 4 (Heat shock 70-related protein APG-2)	Apg2 Hsp110 Hsph2
-0.0898052	5.82513	-3.20461	0.00190218	0.0492329	-1.58812	sp|P46664|PURA2	sp|P46664|PURA2	1	1	sp	P46664	PURA2	Sig Down	no	10090.ENSMUSP00000016105	P46664	PURA2_MOUSE	Adss2 Adss	Adenylosuccinate synthetase isozyme 2 (AMPSase 2) (AdSS 2) (EC 6.3.4.4) (Adenylosuccinate synthetase, acidic isozyme) (Adenylosuccinate synthetase, liver isozyme) (L-type adenylosuccinate synthetase) (IMP--aspartate ligase 2)	Adss
-0.0668141	5.19804	-3.19792	0.00194199	0.049951	-1.51884	sp|Q9QXL2|KI21A	sp|Q9QXL2|KI21A	1	1	sp	Q9QXL2	KI21A	Sig Down	no	10090.ENSMUSP00000085985	Q9QXL2	KI21A_MOUSE	Kif21a Kiaa1708	Kinesin-like protein KIF21A	Kiaa1708
-0.087555	5.82018	-3.19783	0.00194254	0.049951	-1.6065	sp|P57776|EF1D	sp|P57776|EF1D	1	1	sp	P57776	EF1D	Sig Down	no	10090.ENSMUSP00000105602	P57776	EF1D_MOUSE	Eef1d	Elongation factor 1-delta (EF-1-delta)
-0.152269	6.33015	-3.19476	0.00196106	0.0502641	-1.67546	tr|J3QMW5|J3QMW5, tr|Q3UT53|Q3UT53, tr|Q8BX20|Q8BX20	tr|J3QMW5|J3QMW5;tr|Q3UT53|Q3UT53;tr|Q8BX20|Q8BX20	3	3	tr	J3QMW5;Q3UT53;Q8BX20	J3QMW5;Q3UT53;Q8BX20	NS	no	NA	NA	NA	NA	NA	NA
-0.194542	3.99037	-3.1917	0.00197971	0.0505784	-1.39033	sp|Q9D1Q4|DPM3	sp|Q9D1Q4|DPM3	1	1	sp	Q9D1Q4	DPM3	NS	no	NA	NA	NA	NA	NA	NA
-0.164799	3.15266	-3.18917	0.00199521	0.0508106	-1.52572	sp|Q925T6|GRIP1	sp|Q925T6|GRIP1	1	1	sp	Q925T6	GRIP1	NS	no	NA	NA	NA	NA	NA	NA
-0.0934356	5.03837	-3.18468	0.00202303	0.0513539	-1.52916	sp|Q9WV18|GABR1	sp|Q9WV18|GABR1	1	1	sp	Q9WV18	GABR1	NS	no	NA	NA	NA	NA	NA	NA
-0.0526394	8.84406	-3.18161	0.00204227	0.0516766	-1.90438	sp|O35129|PHB2	sp|O35129|PHB2	1	1	sp	O35129	PHB2	NS	no	NA	NA	NA	NA	NA	NA
0.0582022	8.07923	3.17724	0.00206997	0.0522107	-1.88128	sp|P97807|FUMH	sp|P97807|FUMH	1	1	sp	P97807	FUMH	NS	no	NA	NA	NA	NA	NA	NA
-0.0859919	6.10335	-3.17562	0.00208034	0.0523057	-1.70398	sp|P36916|GNL1	sp|P36916|GNL1	1	1	sp	P36916	GNL1	NS	no	NA	NA	NA	NA	NA	NA
0.0769951	7.03595	3.1718	0.00210491	0.0527016	-1.82547	sp|Q641P0|ARP3B	sp|Q641P0|ARP3B	1	1	sp	Q641P0	ARP3B	NS	no	NA	NA	NA	NA	NA	NA
-0.0464373	7.84873	-3.17111	0.00210939	0.0527016	-1.88317	sp|O88342|WDR1	sp|O88342|WDR1	1	1	sp	O88342	WDR1	NS	no	NA	NA	NA	NA	NA	NA
0.305764	3.49569	3.16996	0.00211689	0.0527226	-1.46434	sp|Q6PIP5|NUDC1	sp|Q6PIP5|NUDC1	1	1	sp	Q6PIP5	NUDC1	NS	no	NA	NA	NA	NA	NA	NA
-0.0834358	7.22744	-3.167	0.00213622	0.0530372	-1.85093	sp|Q9QYJ0|DNJA2	sp|Q9QYJ0|DNJA2	1	1	sp	Q9QYJ0	DNJA2	NS	no	NA	NA	NA	NA	NA	NA
-0.0890213	5.16949	-3.16407	0.00215554	0.0533495	-1.60625	sp|O54865|GCYB1	sp|O54865|GCYB1	1	1	sp	O54865	GCYB1	NS	no	NA	NA	NA	NA	NA	NA
-0.191972	4.21863	-3.15876	0.00219095	0.0537688	-1.48499	sp|P50096|IMDH1	sp|P50096|IMDH1	1	1	sp	P50096	IMDH1	NS	no	NA	NA	NA	NA	NA	NA
-0.11504	6.98151	-3.15861	0.00219196	0.0537688	-1.85143	tr|Q80X81|Q80X81	tr|Q80X81|Q80X81	1	1	tr	Q80X81	Q80X81	NS	no	NA	NA	NA	NA	NA	NA
-0.0704253	8.43862	-3.15848	0.00219284	0.0537688	-1.9514	sp|Q9JLZ3|AUHM	sp|Q9JLZ3|AUHM	1	1	sp	Q9JLZ3	AUHM	NS	no	NA	NA	NA	NA	NA	NA
-0.0934808	4.42571	-3.15309	0.00222936	0.0544956	-1.52415	sp|Q80UM7|MOGS	sp|Q80UM7|MOGS	1	1	sp	Q80UM7	MOGS	NS	no	NA	NA	NA	NA	NA	NA
0.0694386	4.66287	3.1504	0.00224785	0.0545155	-1.57164	sp|Q7TT50|MRCKB	sp|Q7TT50|MRCKB	1	1	sp	Q7TT50	MRCKB	NS	no	NA	NA	NA	NA	NA	NA
0.0737741	5.63779	3.14865	0.00225993	0.0545155	-1.72536	sp|Q9Z1Q9|SYVC	sp|Q9Z1Q9|SYVC	1	1	sp	Q9Z1Q9	SYVC	NS	no	NA	NA	NA	NA	NA	NA
-0.104147	4.23676	-3.14845	0.00226134	0.0545155	-1.51597	sp|Q9JIG7|CCD22	sp|Q9JIG7|CCD22	1	1	sp	Q9JIG7	CCD22	NS	yes	NA	NA	NA	NA	NA	NA
0.545923	1.43988	3.14781	0.00226573	0.0545155	-2.2558	sp|P0C913|OCC1	sp|P0C913|OCC1	1	1	sp	P0C913	OCC1	NS	no	NA	NA	NA	NA	NA	NA
-0.188089	4.84785	-3.14732	0.00226915	0.0545155	-1.59506	sp|P54797|TNG2	sp|P54797|TNG2	1	1	sp	P54797	TNG2	NS	no	NA	NA	NA	NA	NA	NA
-0.0837786	5.08935	-3.14698	0.00227148	0.0545155	-1.64044	sp|Q9D7N9|APMAP	sp|Q9D7N9|APMAP	1	1	sp	Q9D7N9	APMAP	NS	no	NA	NA	NA	NA	NA	NA
-0.266155	5.44329	-3.14598	0.00227844	0.0545173	-1.68809	sp|Q9JM63|KCJ10	sp|Q9JM63|KCJ10	1	1	sp	Q9JM63	KCJ10	NS	no	NA	NA	NA	NA	NA	NA
-0.153559	5.10442	-3.14336	0.0022968	0.0546702	-1.6489	sp|Q60872|IF1A	sp|Q60872|IF1A	1	1	sp	Q60872	IF1A	NS	no	NA	NA	NA	NA	NA	NA
0.124836	5.24996	3.1431	0.00229863	0.0546702	-1.68646	sp|Q8K0G5|EIPR1	sp|Q8K0G5|EIPR1	1	1	sp	Q8K0G5	EIPR1	NS	no	NA	NA	NA	NA	NA	NA
0.161579	3.48755	3.13697	0.00234212	0.0552262	-1.5508	sp|Q8N7N5|DCAF8	sp|Q8N7N5|DCAF8	1	1	sp	Q8N7N5	DCAF8	NS	no	NA	NA	NA	NA	NA	NA
-0.139198	5.48596	-3.13598	0.00234919	0.0552262	-1.72871	sp|P59017|B2L13	sp|P59017|B2L13	1	1	sp	P59017	B2L13	NS	no	NA	NA	NA	NA	NA	NA
-0.0663	8.59073	-3.13524	0.00235448	0.0552262	-2.02397	sp|P28663|SNAB	sp|P28663|SNAB	1	1	sp	P28663	SNAB	NS	no	NA	NA	NA	NA	NA	NA
-0.0919152	6.62121	-3.13462	0.00235896	0.0552262	-1.88028	sp|P57759|ERP29	sp|P57759|ERP29	1	1	sp	P57759	ERP29	NS	no	NA	NA	NA	NA	NA	NA
0.211878	5.31303	3.13395	0.00236376	0.0552262	-1.72471	sp|P83510|TNIK	sp|P83510|TNIK	1	1	sp	P83510	TNIK	NS	no	NA	NA	NA	NA	NA	NA
-0.0417724	9.42955	-3.13394	0.00236385	0.0552262	-2.056	sp|P46460|NSF	sp|P46460|NSF	1	1	sp	P46460	NSF	NS	no	NA	NA	NA	NA	NA	NA
-0.117366	4.63269	-3.13284	0.00237185	0.0552501	-1.60497	sp|Q8BML9|SYQ	sp|Q8BML9|SYQ	1	1	sp	Q8BML9	SYQ	NS	yes	NA	NA	NA	NA	NA	NA
0.152802	3.93884	3.13022	0.00239086	0.0555295	-1.54908	sp|Q8JZV7|NAGA	sp|Q8JZV7|NAGA	1	1	sp	Q8JZV7	NAGA	NS	no	NA	NA	NA	NA	NA	NA
-0.069891	8.03442	-3.12699	0.00241454	0.0559157	-2.01713	sp|Q9R1T4|SEPT6	sp|Q9R1T4|SEPT6	1	1	sp	Q9R1T4	2025-09-06	NS	yes	NA	NA	NA	NA	NA	NA
-0.133517	5.68609	-3.12533	0.00242676	0.0560347	-1.78682	sp|Q920P5|KAD5	sp|Q920P5|KAD5	1	1	sp	Q920P5	KAD5	NS	no	NA	NA	NA	NA	NA	NA
-0.125764	5.53367	-3.12313	0.00244305	0.056247	-1.77154	tr|A0A1Y7VNG9|A0A1Y7VNG9	tr|A0A1Y7VNG9|A0A1Y7VNG9	1	1	tr	A0A1Y7VNG9	A0A1Y7VNG9	NS	no	NA	NA	NA	NA	NA	NA
-0.0631013	6.56818	-3.11974	0.00246843	0.0566557	-1.91628	sp|Q9D892|ITPA	sp|Q9D892|ITPA	1	1	sp	Q9D892	ITPA	NS	no	NA	NA	NA	NA	NA	NA
0.244532	7.29334	3.11885	0.00247511	0.0566557	-1.99801	sp|P08121|CO3A1	sp|P08121|CO3A1	1	1	sp	P08121	CO3A1	NS	no	NA	NA	NA	NA	NA	NA
-0.0926555	5.36511	-3.11578	0.00249832	0.0570222	-1.7679	sp|O08579|EMD	sp|O08579|EMD	1	1	sp	O08579	EMD	NS	no	NA	NA	NA	NA	NA	NA
0.0984819	4.94675	3.11459	0.00250736	0.0570642	-1.71441	sp|Q61137|ASTN1	sp|Q61137|ASTN1	1	1	sp	Q61137	ASTN1	NS	no	NA	NA	NA	NA	NA	NA
-0.142465	4.39758	-3.10781	0.00255956	0.0580851	-1.63749	sp|Q8BLV3|SL9A7	sp|Q8BLV3|SL9A7	1	1	sp	Q8BLV3	SL9A7	NS	no	NA	NA	NA	NA	NA	NA
-0.057772	5.4865	-3.10397	0.0025896	0.0583496	-1.82006	sp|Q78PY7|SND1	sp|Q78PY7|SND1	1	1	sp	Q78PY7	SND1	NS	no	NA	NA	NA	NA	NA	NA
-0.191565	6.26294	-3.1037	0.00259169	0.0583496	-1.918	sp|O35609|SCAM3	sp|O35609|SCAM3	1	1	sp	O35609	SCAM3	NS	no	NA	NA	NA	NA	NA	NA
-0.268944	3.99399	-3.10349	0.00259331	0.0583496	-1.61442	sp|Q9DA03|LYRM7	sp|Q9DA03|LYRM7	1	1	sp	Q9DA03	LYRM7	NS	no	NA	NA	NA	NA	NA	NA
-0.108784	4.69138	-3.09436	0.0026661	0.0598173	-1.71612	tr|E9QAS7|E9QAS7	tr|E9QAS7|E9QAS7	1	1	tr	E9QAS7	E9QAS7	NS	no	NA	NA	NA	NA	NA	NA
-0.122257	4.35469	-3.0895	0.00270561	0.0605323	-1.68076	sp|P50136|ODBA	sp|P50136|ODBA	1	1	sp	P50136	ODBA	NS	yes	NA	NA	NA	NA	NA	NA
0.252745	3.88342	3.08048	0.00278028	0.0619022	-1.67378	sp|A2BH40|ARI1A	sp|A2BH40|ARI1A	1	1	sp	A2BH40	ARI1A	NS	no	NA	NA	NA	NA	NA	NA
0.139414	3.66843	3.08022	0.00278247	0.0619022	-1.67444	sp|Q8R4G0|NTNG1	sp|Q8R4G0|NTNG1	1	1	sp	Q8R4G0	NTNG1	NS	no	NA	NA	NA	NA	NA	NA
-0.179403	5.30548	-3.07257	0.00284739	0.063169	-1.87033	sp|Q99KR7|PPIF	sp|Q99KR7|PPIF	1	1	sp	Q99KR7	PPIF	NS	no	NA	NA	NA	NA	NA	NA
-0.208634	3.27346	-3.07068	0.00286369	0.0633531	-1.76699	sp|P51175|PPOX	sp|P51175|PPOX	1	1	sp	P51175	PPOX	NS	no	NA	NA	NA	NA	NA	NA
-0.132324	4.20952	-3.06594	0.00290485	0.0637762	-1.72532	sp|O54916|REPS1	sp|O54916|REPS1	1	1	sp	O54916	REPS1	NS	no	NA	NA	NA	NA	NA	NA
-0.422442	2.74452	-3.06578	0.0029062	0.0637762	-1.96539	sp|P70365|NCOA1	sp|P70365|NCOA1	1	1	sp	P70365	NCOA1	NS	no	NA	NA	NA	NA	NA	NA
0.346144	5.20141	3.0657	0.00290697	0.0637762	-1.89687	tr|B1AWZ3|B1AWZ3	tr|B1AWZ3|B1AWZ3	1	1	tr	B1AWZ3	B1AWZ3	NS	no	NA	NA	NA	NA	NA	NA
-0.180203	3.71309	-3.06099	0.00294844	0.0645073	-1.72409	sp|Q8VD26|TM143	sp|Q8VD26|TM143	1	1	sp	Q8VD26	TM143	NS	no	NA	NA	NA	NA	NA	NA
-0.310718	3.06287	-3.05917	0.00296457	0.0646816	-1.85802	sp|Q91VX2|UBAP2	sp|Q91VX2|UBAP2	1	1	sp	Q91VX2	UBAP2	NS	no	NA	NA	NA	NA	NA	NA
0.634551	2.9021	3.057	0.00298394	0.0649253	-1.82831	sp|Q08AU7|MADL2	sp|Q08AU7|MADL2	1	1	sp	Q08AU7	MADL2	NS	no	NA	NA	NA	NA	NA	NA
-0.0837003	7.73696	-3.05609	0.00299217	0.0649259	-2.19426	sp|P20029|BIP	sp|P20029|BIP	1	1	sp	P20029	BIP	NS	no	NA	NA	NA	NA	NA	NA
0.125168	5.50667	3.05254	0.00302414	0.0654405	-1.97003	sp|Q9Z329|ITPR2	sp|Q9Z329|ITPR2	1	1	sp	Q9Z329	ITPR2	NS	no	NA	NA	NA	NA	NA	NA
-0.102722	7.75263	-3.05019	0.0030456	0.0657251	-2.21095	sp|Q91VC4|PLVAP	sp|Q91VC4|PLVAP	1	1	sp	Q91VC4	PLVAP	NS	no	NA	NA	NA	NA	NA	NA
-0.313026	2.91684	-3.04742	0.00307093	0.0660917	-1.92832	sp|Q8VCN5|CGL	sp|Q8VCN5|CGL	1	1	sp	Q8VCN5	CGL	NS	no	NA	NA	NA	NA	NA	NA
-0.193236	3.613	-3.04473	0.00309582	0.066184	-1.77095	sp|Q8VE99|CC115	sp|Q8VE99|CC115	1	1	sp	Q8VE99	CC115	NS	no	NA	NA	NA	NA	NA	NA
0.101076	4.29531	3.04452	0.00309776	0.066184	-1.79817	sp|P97930|KTHY	sp|P97930|KTHY	1	1	sp	P97930	KTHY	NS	no	NA	NA	NA	NA	NA	NA
0.0628422	7.99545	3.04425	0.00310029	0.066184	-2.24516	sp|Q9R0Q6|ARC1A	sp|Q9R0Q6|ARC1A	1	1	sp	Q9R0Q6	ARC1A	NS	no	NA	NA	NA	NA	NA	NA
-0.175712	6.5792	-3.04331	0.00310902	0.066192	-2.12175	sp|Q9DCP2|S38A3	sp|Q9DCP2|S38A3	1	1	sp	Q9DCP2	S38A3	NS	no	NA	NA	NA	NA	NA	NA
0.12281	5.50625	3.04084	0.00313209	0.0664554	-2.00119	sp|Q3UUI3|THEM4	sp|Q3UUI3|THEM4	1	1	sp	Q3UUI3	THEM4	NS	yes	NA	NA	NA	NA	NA	NA
-0.260028	2.26229	-3.03957	0.00314398	0.0664554	-2.1819	sp|Q6P2K6|P4R3A	sp|Q6P2K6|P4R3A	1	1	sp	Q6P2K6	P4R3A	NS	no	NA	NA	NA	NA	NA	NA
0.0583873	6.96383	3.0391	0.00314844	0.0664554	-2.18407	sp|Q9Z0S1|BPNT1	sp|Q9Z0S1|BPNT1	1	1	sp	Q9Z0S1	BPNT1	NS	no	NA	NA	NA	NA	NA	NA
0.119637	4.15972	3.03841	0.00315495	0.0664554	-1.79823	sp|P70188|KIFA3	sp|P70188|KIFA3	1	1	sp	P70188	KIFA3	NS	no	NA	NA	NA	NA	NA	NA
0.413649	2.51971	3.03681	0.00317002	0.0665956	-2.00852	sp|Q8CI70|LRC20	sp|Q8CI70|LRC20	1	1	sp	Q8CI70	LRC20	NS	no	NA	NA	NA	NA	NA	NA
-0.0676299	5.10623	-3.0332	0.00320444	0.0671407	-1.94882	tr|F8VQK3|F8VQK3	tr|F8VQK3|F8VQK3	1	1	tr	F8VQK3	F8VQK3	NS	no	NA	NA	NA	NA	NA	NA
-0.139268	4.84708	-3.02602	0.00327383	0.0684135	-1.91958	sp|Q8BMJ3|IF1AX	sp|Q8BMJ3|IF1AX	1	1	sp	Q8BMJ3	IF1AX	NS	no	NA	NA	NA	NA	NA	NA
-0.0618112	8.4883	-3.02494	0.00328447	0.0684553	-2.32279	sp|Q9DB41|GHC2	sp|Q9DB41|GHC2	1	1	sp	Q9DB41	GHC2	NS	no	NA	NA	NA	NA	NA	NA
0.367627	2.74838	3.02099	0.00332337	0.0689036	-1.97106	sp|Q64689|SIA8C	sp|Q64689|SIA8C	1	1	sp	Q64689	SIA8C	NS	no	NA	NA	NA	NA	NA	NA
0.101709	6.63945	3.02081	0.00332508	0.0689036	-2.20023	sp|Q9CQX8|RT36	sp|Q9CQX8|RT36	1	1	sp	Q9CQX8	RT36	NS	no	NA	NA	NA	NA	NA	NA
-0.124843	4.12112	-3.02011	0.00333208	0.0689036	-1.83308	sp|O88291|ZN326	sp|O88291|ZN326	1	1	sp	O88291	ZN326	NS	no	NA	NA	NA	NA	NA	NA
-0.16024	4.49212	-3.01469	0.00338629	0.0697558	-1.89013	sp|Q9DAI2|IFT22	sp|Q9DAI2|IFT22	1	1	sp	Q9DAI2	IFT22	NS	no	NA	NA	NA	NA	NA	NA
0.13226	4.21737	3.01204	0.0034131	0.0697558	-1.8721	sp|Q8C079|STRP1	sp|Q8C079|STRP1	1	1	sp	Q8C079	STRP1	NS	no	NA	NA	NA	NA	NA	NA
0.114058	5.73497	3.01193	0.0034142	0.0697558	-2.11018	sp|Q56A07|SCN2B	sp|Q56A07|SCN2B	1	1	sp	Q56A07	SCN2B	NS	no	NA	NA	NA	NA	NA	NA
0.317971	1.84514	3.01176	0.00341588	0.0697558	-2.32926	sp|P59235|NUP43	sp|P59235|NUP43	1	1	sp	P59235	NUP43	NS	no	NA	NA	NA	NA	NA	NA
-0.0687717	7.57027	-3.01003	0.00343347	0.0697558	-2.30849	sp|Q8VEK3|HNRPU	sp|Q8VEK3|HNRPU	1	1	sp	Q8VEK3	HNRPU	NS	no	NA	NA	NA	NA	NA	NA
0.237122	2.97342	3.00934	0.00344056	0.0697558	-1.9424	sp|Q5PR69|CRACD	sp|Q5PR69|CRACD	1	1	sp	Q5PR69	CRACD	NS	no	NA	NA	NA	NA	NA	NA
0.0706079	7.84244	3.00929	0.0034411	0.0697558	-2.33092	sp|Q7TQI3|OTUB1	sp|Q7TQI3|OTUB1	1	1	sp	Q7TQI3	OTUB1	NS	no	NA	NA	NA	NA	NA	NA
-0.196794	2.84258	-3.00903	0.00344375	0.0697558	-2.0201	sp|Q8R3L2|TCF25	sp|Q8R3L2|TCF25	1	1	sp	Q8R3L2	TCF25	NS	no	NA	NA	NA	NA	NA	NA
-0.137326	5.6626	-3.00813	0.00345295	0.0697637	-2.09873	sp|Q9DBL1|ACDSB	sp|Q9DBL1|ACDSB	1	1	sp	Q9DBL1	ACDSB	NS	no	NA	NA	NA	NA	NA	NA
-0.158027	4.78352	-2.99842	0.00355387	0.07162	-1.97919	sp|Q99JW2|ACY1	sp|Q99JW2|ACY1	1	1	sp	Q99JW2	ACY1	NS	yes	NA	NA	NA	NA	NA	NA
-0.239538	4.5445	-2.99506	0.00358952	0.0721549	-1.94363	sp|Q6PD26|PIGS	sp|Q6PD26|PIGS	1	1	sp	Q6PD26	PIGS	NS	yes	NA	NA	NA	NA	NA	NA
-0.0535465	9.62128	-2.99169	0.00362546	0.0726927	-2.45115	sp|Q68FD5|CLH1	sp|Q68FD5|CLH1	1	1	sp	Q68FD5	CLH1	NS	no	NA	NA	NA	NA	NA	NA
0.0807226	7.62028	2.98831	0.00366193	0.0732387	-2.37343	sp|P84096|RHOG	sp|P84096|RHOG	1	1	sp	P84096	RHOG	NS	no	NA	NA	NA	NA	NA	NA
-0.081264	6.30123	-2.98612	0.00368573	0.073529	-2.24447	sp|Q7TMK9|HNRPQ	sp|Q7TMK9|HNRPQ	1	1	sp	Q7TMK9	HNRPQ	NS	no	NA	NA	NA	NA	NA	NA
0.175851	4.50937	2.98328	0.00371685	0.0739634	-1.98959	sp|Q9QY36|NAA10	sp|Q9QY36|NAA10	1	1	sp	Q9QY36	NAA10	NS	no	NA	NA	NA	NA	NA	NA
0.117261	5.13768	2.98228	0.00372777	0.0739949	-2.09733	sp|P11881|ITPR1	sp|P11881|ITPR1	1	1	sp	P11881	ITPR1	NS	no	NA	NA	NA	NA	NA	NA
0.198438	4.66297	2.97978	0.00375544	0.0741207	-2.02571	sp|A2A9C3|SZT2	sp|A2A9C3|SZT2	1	1	sp	A2A9C3	SZT2	NS	no	NA	NA	NA	NA	NA	NA
-0.0724488	10.5452	-2.9794	0.00375966	0.0741207	-2.50667	sp|Q91ZZ3|SYUB	sp|Q91ZZ3|SYUB	1	1	sp	Q91ZZ3	SYUB	NS	no	NA	NA	NA	NA	NA	NA
-0.168063	4.28481	-2.97917	0.00376219	0.0741207	-1.95117	sp|Q8R2Y8|PTH2	sp|Q8R2Y8|PTH2	1	1	sp	Q8R2Y8	PTH2	NS	no	NA	NA	NA	NA	NA	NA
-0.210508	4.6158	-2.97575	0.00380037	0.0746872	-2.00601	sp|Q8VE85|PLD3A	sp|Q8VE85|PLD3A	1	1	sp	Q8VE85	PLD3A	NS	no	NA	NA	NA	NA	NA	NA
-0.168345	4.91588	-2.97065	0.00385797	0.0754754	-2.07332	sp|Q8K0C9|GMDS	sp|Q8K0C9|GMDS	1	1	sp	Q8K0C9	GMDS	NS	no	NA	NA	NA	NA	NA	NA
0.0715935	7.09593	2.97051	0.00385954	0.0754754	-2.381	sp|P14824|ANXA6	sp|P14824|ANXA6	1	1	sp	P14824	ANXA6	NS	no	NA	NA	NA	NA	NA	NA
0.0896915	5.43117	2.96922	0.00387423	0.075576	-2.17778	sp|P12849|KAP1	sp|P12849|KAP1	1	1	sp	P12849	KAP1	NS	no	NA	NA	NA	NA	NA	NA
0.281107	3.80874	2.96812	0.00388678	0.0756346	-1.94828	sp|Q99J39|DCMC	sp|Q99J39|DCMC	1	1	sp	Q99J39	DCMC	NS	yes	NA	NA	NA	NA	NA	NA
-0.0547259	6.27848	-2.96449	0.00392852	0.0762595	-2.29996	sp|P46471|PRS7	sp|P46471|PRS7	1	1	sp	P46471	PRS7	NS	no	NA	NA	NA	NA	NA	NA
-0.143081	5.07011	-2.96347	0.00394037	0.0763026	-2.12051	sp|P55302|AMRP	sp|P55302|AMRP	1	1	sp	P55302	AMRP	NS	no	NA	NA	NA	NA	NA	NA
0.128619	3.73248	2.95669	0.00401971	0.0775246	-1.97215	sp|Q9DCJ1|LST8	sp|Q9DCJ1|LST8	1	1	sp	Q9DCJ1	LST8	NS	no	NA	NA	NA	NA	NA	NA
0.546522	2.52428	2.95641	0.00402306	0.0775246	-2.15776	sp|P08905|LYZ2	sp|P08905|LYZ2	1	1	sp	P08905	LYZ2	NS	no	NA	NA	NA	NA	NA	NA
0.0559595	7.74142	2.95487	0.00404125	0.0776862	-2.47007	sp|Q8K4Z3|NNRE	sp|Q8K4Z3|NNRE	1	1	sp	Q8K4Z3	NNRE	NS	no	NA	NA	NA	NA	NA	NA
-0.193006	3.29688	-2.95388	0.00405304	0.0777062	-2.02279	sp|Q7TSK2|SEZ6	sp|Q7TSK2|SEZ6	1	1	sp	Q7TSK2	SEZ6	NS	yes	NA	NA	NA	NA	NA	NA
0.1618	3.95232	2.95309	0.00406243	0.0777062	-1.99206	sp|Q3UFF7|LYPL1	sp|Q3UFF7|LYPL1	1	1	sp	Q3UFF7	LYPL1	NS	no	NA	NA	NA	NA	NA	NA
-0.0863646	5.46481	-2.95203	0.00407513	0.0777062	-2.21914	sp|Q99MN1|SYK	sp|Q99MN1|SYK	1	1	sp	Q99MN1	SYK	NS	yes	NA	NA	NA	NA	NA	NA
-0.113264	5.84817	-2.95113	0.00408585	0.0777062	-2.27631	sp|Q8K1Z0|COQ9	sp|Q8K1Z0|COQ9	1	1	sp	Q8K1Z0	COQ9	NS	no	NA	NA	NA	NA	NA	NA
-0.0896827	6.59528	-2.94992	0.00410042	0.0777062	-2.3767	sp|Q80Y14|GLRX5	sp|Q80Y14|GLRX5	1	1	sp	Q80Y14	GLRX5	NS	no	NA	NA	NA	NA	NA	NA
-0.120485	8.23156	-2.94973	0.00410272	0.0777062	-2.50975	sp|P63040|CPLX1	sp|P63040|CPLX1	1	1	sp	P63040	CPLX1	NS	no	NA	NA	NA	NA	NA	NA
0.383163	3.37642	2.94904	0.00411097	0.0777062	-2.00018	sp|P70170|ABCC9	sp|P70170|ABCC9	1	1	sp	P70170	ABCC9	NS	no	NA	NA	NA	NA	NA	NA
-0.189102	3.72844	-2.94767	0.00412758	0.0777511	-1.99387	sp|Q60936|COQ8A	sp|Q60936|COQ8A	1	1	sp	Q60936	COQ8A	NS	no	NA	NA	NA	NA	NA	NA
-0.0856847	5.28249	-2.94717	0.00413356	0.0777511	-2.2022	sp|P59325|IF5	sp|P59325|IF5	1	1	sp	P59325	IF5	NS	no	NA	NA	NA	NA	NA	NA
0.0491378	6.36349	2.94567	0.00415178	0.0777511	-2.36461	sp|O88544|CSN4	sp|O88544|CSN4	1	1	sp	O88544	CSN4	NS	no	NA	NA	NA	NA	NA	NA
0.606719	2.00647	2.9456	0.00415261	0.0777511	-2.35155	sp|P30415|NKTR	sp|P30415|NKTR	1	1	sp	P30415	NKTR	NS	no	NA	NA	NA	NA	NA	NA
-0.061723	9.63287	-2.94318	0.00418223	0.0781209	-2.58121	sp|Q61171|PRDX2	sp|Q61171|PRDX2	1	1	sp	Q61171	PRDX2	NS	yes	NA	NA	NA	NA	NA	NA
0.261254	4.02174	2.937	0.00425847	0.0793578	-2.04022	sp|P97372|PSME2	sp|P97372|PSME2	1	1	sp	P97372	PSME2	NS	no	NA	NA	NA	NA	NA	NA
0.09129	4.20577	2.931	0.00433383	0.0805407	-2.07164	sp|Q8C129|LCAP	sp|Q8C129|LCAP	1	1	sp	Q8C129	LCAP	NS	no	NA	NA	NA	NA	NA	NA
-0.147342	5.64587	-2.93033	0.00434229	0.0805407	-2.29999	sp|Q9R226|KHDR3	sp|Q9R226|KHDR3	1	1	sp	Q9R226	KHDR3	NS	no	NA	NA	NA	NA	NA	NA
-0.195979	6.23212	-2.92915	0.00435736	0.0806315	-2.38089	tr|A0A1Y7VJE9|A0A1Y7VJE9, tr|A0A1Y7VK80|A0A1Y7VK80	tr|A0A1Y7VJE9|A0A1Y7VJE9;tr|A0A1Y7VK80|A0A1Y7VK80	2	2	tr	A0A1Y7VJE9;A0A1Y7VK80	A0A1Y7VJE9;A0A1Y7VK80	NS	no	NA	NA	NA	NA	NA	NA
0.595726	2.97099	2.92788	0.00437352	0.0807312	-2.09759	sp|Q9Z2U4|ELF4	sp|Q9Z2U4|ELF4	1	1	sp	Q9Z2U4	ELF4	NS	no	NA	NA	NA	NA	NA	NA
-0.0713039	6.852	-2.92713	0.00438313	0.0807312	-2.46701	sp|Q8BHJ7|GBRA5	sp|Q8BHJ7|GBRA5	1	1	sp	Q8BHJ7	GBRA5	NS	no	NA	NA	NA	NA	NA	NA
0.27206	3.4796	2.92559	0.00440284	0.080906	-2.0491	sp|P09541|MYL4	sp|P09541|MYL4	1	1	sp	P09541	MYL4	NS	yes	NA	NA	NA	NA	NA	NA
0.0790521	5.47522	2.92361	0.00442827	0.081185	-2.30271	sp|Q9JHK4|PGTA	sp|Q9JHK4|PGTA	1	1	sp	Q9JHK4	PGTA	NS	no	NA	NA	NA	NA	NA	NA
0.102826	5.6317	2.91906	0.00448737	0.0820785	-2.33887	sp|P97324|G6PD2	sp|P97324|G6PD2	1	1	sp	P97324	G6PD2	NS	no	NA	NA	NA	NA	NA	NA
0.108061	6.29511	2.9131	0.00456593	0.083323	-2.44346	sp|Q99KX1|MLF2	sp|Q99KX1|MLF2	1	1	sp	Q99KX1	MLF2	NS	yes	NA	NA	NA	NA	NA	NA
-0.121988	4.46708	-2.90617	0.00465883	0.0848229	-2.162	sp|Q91W39|NCOA5	sp|Q91W39|NCOA5	1	1	sp	Q91W39	NCOA5	NS	no	NA	NA	NA	NA	NA	NA
-0.055689	5.85428	-2.9042	0.00468559	0.0849457	-2.40189	sp|Q60900|ELAV3	sp|Q60900|ELAV3	1	1	sp	Q60900	ELAV3	NS	no	NA	NA	NA	NA	NA	NA
-0.0843892	5.72585	-2.90409	0.00468703	0.0849457	-2.38265	sp|O35465|FKBP8	sp|O35465|FKBP8	1	1	sp	O35465	FKBP8	NS	no	NA	NA	NA	NA	NA	NA
-0.171897	4.5135	-2.90232	0.00471116	0.0851881	-2.17625	sp|Q9QZH6|ECSIT	sp|Q9QZH6|ECSIT	1	1	sp	Q9QZH6	ECSIT	NS	no	NA	NA	NA	NA	NA	NA
-0.0703917	4.84532	-2.89959	0.00474874	0.0856721	-2.24811	sp|O70194|EIF3D	sp|O70194|EIF3D	1	1	sp	O70194	EIF3D	NS	no	NA	NA	NA	NA	NA	NA
-0.207357	4.5774	-2.89699	0.00478458	0.0858516	-2.19809	sp|Q6QWF9|CK2N1	sp|Q6QWF9|CK2N1	1	1	sp	Q6QWF9	CK2N1	NS	no	NA	NA	NA	NA	NA	NA
0.152308	4.21978	2.89651	0.00479132	0.0858516	-2.16083	sp|P97742|CPT1A	sp|P97742|CPT1A	1	1	sp	P97742	CPT1A	NS	no	NA	NA	NA	NA	NA	NA
-0.108368	6.9337	-2.89514	0.00481027	0.0858516	-2.55806	sp|Q8CAY6|THIC	sp|Q8CAY6|THIC	1	1	sp	Q8CAY6	THIC	NS	no	NA	NA	NA	NA	NA	NA
0.100755	6.0196	2.89501	0.00481211	0.0858516	-2.45442	sp|Q9DB73|NB5R1	sp|Q9DB73|NB5R1	1	1	sp	Q9DB73	NB5R1	NS	no	NA	NA	NA	NA	NA	NA
0.0936087	5.05992	2.89496	0.00481289	0.0858516	-2.30778	sp|Q3UHB8|CC177	sp|Q3UHB8|CC177	1	1	sp	Q3UHB8	CC177	NS	yes	NA	NA	NA	NA	NA	NA
-0.150555	4.10656	-2.88719	0.00492228	0.0876054	-2.15696	sp|A6H6A9|RBG1L	sp|A6H6A9|RBG1L	1	1	sp	A6H6A9	RBG1L	NS	yes	NA	NA	NA	NA	NA	NA
-0.0874298	5.83843	-2.88611	0.00493774	0.0876836	-2.44485	sp|Q6PFD5|DLGP3	sp|Q6PFD5|DLGP3	1	1	sp	Q6PFD5	DLGP3	NS	no	NA	NA	NA	NA	NA	NA
-0.418156	1.76781	-2.88379	0.00497092	0.0880754	-2.66704	sp|P47880|IBP6	sp|P47880|IBP6	1	1	sp	P47880	IBP6	NS	no	NA	NA	NA	NA	NA	NA
-0.0648063	6.60222	-2.88009	0.00502435	0.0888233	-2.56096	sp|Q8BJI1|S6A17	sp|Q8BJI1|S6A17	1	1	sp	Q8BJI1	S6A17	NS	no	NA	NA	NA	NA	NA	NA
0.101844	6.97096	2.87879	0.00504312	0.0889566	-2.61114	sp|Q8BU31|RAP2C	sp|Q8BU31|RAP2C	1	1	sp	Q8BU31	RAP2C	NS	no	NA	NA	NA	NA	NA	NA
-0.143245	8.62351	-2.87612	0.00508212	0.0892774	-2.72383	sp|P04117|FABP4	sp|P04117|FABP4	1	1	sp	P04117	FABP4	NS	no	NA	NA	NA	NA	NA	NA
-0.256224	6.73922	-2.87601	0.00508385	0.0892774	-2.58013	sp|Q571F8|GLSL	sp|Q571F8|GLSL	1	1	sp	Q571F8	GLSL	NS	no	NA	NA	NA	NA	NA	NA
-0.0670743	7.49849	-2.87157	0.00514923	0.0899006	-2.66968	sp|Q8R081|HNRPL	sp|Q8R081|HNRPL	1	1	sp	Q8R081	HNRPL	NS	no	NA	NA	NA	NA	NA	NA
0.096668	8.29905	2.87135	0.00515256	0.0899006	-2.7235	sp|Q9R0Q7|TEBP	sp|Q9R0Q7|TEBP	1	1	sp	Q9R0Q7	TEBP	NS	no	NA	NA	NA	NA	NA	NA
0.686412	4.97731	2.8712	0.00515473	0.0899006	-2.37608	sp|Q01149|CO1A2	sp|Q01149|CO1A2	1	1	sp	Q01149	CO1A2	NS	no	NA	NA	NA	NA	NA	NA
-0.13667	4.89985	-2.87053	0.00516475	0.0899006	-2.32702	sp|A2ADY9|DDI2	sp|A2ADY9|DDI2	1	1	sp	A2ADY9	DDI2	NS	no	NA	NA	NA	NA	NA	NA
0.0664223	7.61482	2.86932	0.00518277	0.0900027	-2.6866	sp|Q93092|TALDO	sp|Q93092|TALDO	1	1	sp	Q93092	TALDO	NS	no	NA	NA	NA	NA	NA	NA
-0.0885992	6.35112	-2.86843	0.00519607	0.0900027	-2.55835	sp|Q922R8|PDIA6	sp|Q922R8|PDIA6	1	1	sp	Q922R8	PDIA6	NS	no	NA	NA	NA	NA	NA	NA
-0.040877	10.5242	-2.86785	0.0052047	0.0900027	-2.80155	sp|P63017|HSP7C	sp|P63017|HSP7C	1	1	sp	P63017	HSP7C	NS	no	NA	NA	NA	NA	NA	NA
-0.11046	5.78356	-2.86339	0.00527199	0.0909676	-2.49417	sp|Q9QXA5|LSM4	sp|Q9QXA5|LSM4	1	1	sp	Q9QXA5	LSM4	NS	no	NA	NA	NA	NA	NA	NA
-0.0667869	5.18108	-2.86167	0.00529803	0.0910383	-2.40452	sp|Q8C0C7|SYFA	sp|Q8C0C7|SYFA	1	1	sp	Q8C0C7	SYFA	NS	no	NA	NA	NA	NA	NA	NA
0.111135	6.90696	2.86161	0.00529907	0.0910383	-2.64945	sp|P21271|MYO5B	sp|P21271|MYO5B	1	1	sp	P21271	MYO5B	NS	yes	NA	NA	NA	NA	NA	NA
0.230401	4.34744	2.85956	0.00533039	0.0913326	-2.27491	sp|Q7TPB0|PLPR3	sp|Q7TPB0|PLPR3	1	1	sp	Q7TPB0	PLPR3	NS	no	NA	NA	NA	NA	NA	NA
-0.131326	6.32857	-2.85898	0.00533926	0.0913326	-2.57785	sp|Q3TC72|FAHD2	sp|Q3TC72|FAHD2	1	1	sp	Q3TC72	FAHD2	NS	yes	NA	NA	NA	NA	NA	NA
0.0982648	4.94789	2.85672	0.00537392	0.0917273	-2.38445	sp|P35550|FBRL	sp|P35550|FBRL	1	1	sp	P35550	FBRL	NS	no	NA	NA	NA	NA	NA	NA
0.232714	4.02578	2.85558	0.0053916	0.0918311	-2.23709	sp|Q8VD57|SFT2B	sp|Q8VD57|SFT2B	1	1	sp	Q8VD57	SFT2B	NS	no	NA	NA	NA	NA	NA	NA
-0.124572	4.67311	-2.85146	0.00545579	0.092725	-2.33318	sp|Q9D0E3|LYSM1	sp|Q9D0E3|LYSM1	1	1	sp	Q9D0E3	LYSM1	NS	no	NA	NA	NA	NA	NA	NA
0.0610343	5.69308	2.84709	0.00552448	0.0934992	-2.53055	sp|Q9EQ80|NIF3L	sp|Q9EQ80|NIF3L	1	1	sp	Q9EQ80	NIF3L	NS	no	NA	NA	NA	NA	NA	NA
-0.0606112	7.68321	-2.84704	0.00552534	0.0934992	-2.7461	sp|P62264|RS14	sp|P62264|RS14	1	1	sp	P62264	RS14	NS	no	NA	NA	NA	NA	NA	NA
-0.115154	5.68859	-2.84595	0.00554258	0.0934992	-2.52442	sp|Q9JIZ9|PLS3	sp|Q9JIZ9|PLS3	1	1	sp	Q9JIZ9	PLS3	NS	no	NA	NA	NA	NA	NA	NA
-0.0506117	8.92286	-2.8455	0.00554972	0.0934992	-2.81696	sp|P50518|VATE1	sp|P50518|VATE1	1	1	sp	P50518	VATE1	NS	no	NA	NA	NA	NA	NA	NA
-0.0636235	5.70034	-2.84483	0.00556037	0.0934992	-2.53154	sp|Q8JZN5|ACAD9	sp|Q8JZN5|ACAD9	1	1	sp	Q8JZN5	ACAD9	NS	no	NA	NA	NA	NA	NA	NA
-0.0502968	8.1346	-2.83883	0.00565671	0.0949176	-2.79556	sp|Q60692|PSB6	sp|Q60692|PSB6	1	1	sp	Q60692	PSB6	NS	no	NA	NA	NA	NA	NA	NA
0.219481	4.69719	2.83633	0.00569715	0.095102	-2.39482	sp|Q00915|RET1	sp|Q00915|RET1	1	1	sp	Q00915	RET1	NS	yes	NA	NA	NA	NA	NA	NA
0.0824314	5.67692	2.83594	0.00570348	0.095102	-2.55742	sp|Q9CS84|NRX1A	sp|Q9CS84|NRX1A	1	1	sp	Q9CS84	NRX1A	NS	no	NA	NA	NA	NA	NA	NA
-0.107262	4.97004	-2.83593	0.00570372	0.095102	-2.42839	sp|Q9JKS5|HABP4	sp|Q9JKS5|HABP4	1	1	sp	Q9JKS5	HABP4	NS	no	NA	NA	NA	NA	NA	NA
-0.186336	5.34068	-2.82972	0.00580576	0.0966	-2.50546	tr|J3QNT6|J3QNT6	tr|J3QNT6|J3QNT6	1	1	tr	J3QNT6	J3QNT6	NS	no	NA	NA	NA	NA	NA	NA
-0.188471	3.37115	-2.82808	0.00583294	0.0968488	-2.28699	sp|Q6ZPF3|TIAM2	sp|Q6ZPF3|TIAM2	1	1	sp	Q6ZPF3	TIAM2	NS	no	NA	NA	NA	NA	NA	NA
-0.343887	3.27738	-2.8258	0.00587105	0.0971216	-2.31126	sp|Q8BWY4|MBLC1	sp|Q8BWY4|MBLC1	1	1	sp	Q8BWY4	MBLC1	NS	yes	NA	NA	NA	NA	NA	NA
0.10036	4.27642	2.82563	0.00587389	0.0971216	-2.33974	sp|Q91Z67|SRGP2	sp|Q91Z67|SRGP2	1	1	sp	Q91Z67	SRGP2	NS	no	NA	NA	NA	NA	NA	NA
-0.052417	6.26713	-2.82464	0.00589053	0.0971938	-2.66079	sp|Q8BPN8|DMXL2	sp|Q8BPN8|DMXL2	1	1	sp	Q8BPN8	DMXL2	NS	no	NA	NA	NA	NA	NA	NA
0.233671	4.50919	2.82235	0.00592903	0.0976256	-2.39463	sp|Q6DFW4|NOP58	sp|Q6DFW4|NOP58	1	1	sp	Q6DFW4	NOP58	NS	yes	NA	NA	NA	NA	NA	NA
-0.10501	5.58099	-2.81449	0.00606315	0.0996269	-2.58801	sp|Q6P5F7|TTYH3	sp|Q6P5F7|TTYH3	1	1	sp	Q6P5F7	TTYH3	NS	no	NA	NA	NA	NA	NA	NA
0.813846	5.68243	2.81375	0.00607586	0.0996291	-2.6384	tr|D3Z649|D3Z649	tr|D3Z649|D3Z649	1	1	tr	D3Z649	D3Z649	NS	no	NA	NA	NA	NA	NA	NA
-0.366416	3.80947	-2.80661	0.00620029	0.101459	-2.3194	sp|Q99JT9|MTND	sp|Q99JT9|MTND	1	1	sp	Q99JT9	MTND	NS	yes	NA	NA	NA	NA	NA	NA
-0.0699076	7.13565	-2.80369	0.00625197	0.102052	-2.81443	sp|Q8VIJ6|SFPQ	sp|Q8VIJ6|SFPQ	1	1	sp	Q8VIJ6	SFPQ	NS	no	NA	NA	NA	NA	NA	NA
0.227157	5.65171	2.80311	0.00626226	0.102052	-2.64257	sp|P97820|M4K4	sp|P97820|M4K4	1	1	sp	P97820	M4K4	NS	no	NA	NA	NA	NA	NA	NA
0.0966787	5.90547	2.8014	0.00629256	0.102197	-2.67755	sp|P61202|CSN2	sp|P61202|CSN2	1	1	sp	P61202	CSN2	NS	no	NA	NA	NA	NA	NA	NA
0.0987991	4.90057	2.80055	0.00630782	0.102197	-2.51523	sp|Q91X78|ERLN1	sp|Q91X78|ERLN1	1	1	sp	Q91X78	ERLN1	NS	no	NA	NA	NA	NA	NA	NA
-0.462434	2.17205	-2.80043	0.00630987	0.102197	-2.662	sp|Q8VE96|S35F6	sp|Q8VE96|S35F6	1	1	sp	Q8VE96	S35F6	NS	no	NA	NA	NA	NA	NA	NA
-0.0765677	4.80559	-2.79665	0.00637778	0.103086	-2.49617	sp|Q9Z0R4|ITSN1	sp|Q9Z0R4|ITSN1	1	1	sp	Q9Z0R4	ITSN1	NS	no	NA	NA	NA	NA	NA	NA
0.0557173	6.99324	2.79549	0.00639882	0.103215	-2.82545	sp|Q8BK08|TMM11	sp|Q8BK08|TMM11	1	1	sp	Q8BK08	TMM11	NS	no	NA	NA	NA	NA	NA	NA
-0.0880285	6.87652	-2.79455	0.00641587	0.10328	-2.81078	sp|Q8R164|BPHL	sp|Q8R164|BPHL	1	1	sp	Q8R164	BPHL	NS	no	NA	NA	NA	NA	NA	NA
-0.109308	4.01419	-2.78937	0.00651057	0.104324	-2.38004	sp|Q8BVI5|STX16	sp|Q8BVI5|STX16	1	1	sp	Q8BVI5	STX16	NS	no	NA	NA	NA	NA	NA	NA
-0.113142	6.00966	-2.78888	0.00651966	0.104324	-2.71409	sp|Q99M28|RNPS1	sp|Q99M28|RNPS1	1	1	sp	Q99M28	RNPS1	NS	no	NA	NA	NA	NA	NA	NA
-0.110967	5.32554	-2.78884	0.00652024	0.104324	-2.6093	sp|Q9CY57|CHTOP	sp|Q9CY57|CHTOP	1	1	sp	Q9CY57	CHTOP	NS	no	NA	NA	NA	NA	NA	NA
0.212217	4.98511	2.78466	0.00659765	0.104424	-2.57607	sp|P20443|ARRS	sp|P20443|ARRS	1	1	sp	P20443	ARRS	NS	no	NA	NA	NA	NA	NA	NA
-0.045052	10.7614	-2.7835	0.00661932	0.104424	-3.02451	sp|P17751|TPIS	sp|P17751|TPIS	1	1	sp	P17751	TPIS	NS	no	NA	NA	NA	NA	NA	NA
0.0722557	5.82763	2.78331	0.0066229	0.104424	-2.71104	sp|Q922H2|PDK3	sp|Q922H2|PDK3	1	1	sp	Q922H2	PDK3	NS	no	NA	NA	NA	NA	NA	NA
0.152118	4.60274	2.78292	0.00663013	0.104424	-2.5041	sp|P02468|LAMC1	sp|P02468|LAMC1	1	1	sp	P02468	LAMC1	NS	no	NA	NA	NA	NA	NA	NA
0.0815231	4.90513	2.78217	0.00664423	0.104424	-2.56023	sp|Q91YJ2|SNX4	sp|Q91YJ2|SNX4	1	1	sp	Q91YJ2	SNX4	NS	no	NA	NA	NA	NA	NA	NA
-0.205413	5.03744	-2.78208	0.00664602	0.104424	-2.56727	tr|Q9DAE2|Q9DAE2	tr|Q9DAE2|Q9DAE2	1	1	tr	Q9DAE2	Q9DAE2	NS	no	NA	NA	NA	NA	NA	NA
-0.0715815	5.97335	-2.782	0.00664745	0.104424	-2.7282	sp|Q91Z61|DIRA1	sp|Q91Z61|DIRA1	1	1	sp	Q91Z61	DIRA1	NS	no	NA	NA	NA	NA	NA	NA
0.0640922	9.66235	2.78162	0.00665461	0.104424	-3.00275	sp|P61264|STX1B	sp|P61264|STX1B	1	1	sp	P61264	STX1B	NS	no	NA	NA	NA	NA	NA	NA
0.0738986	6.55109	2.78157	0.00665547	0.104424	-2.81132	sp|Q8VED9|LEGL	sp|Q8VED9|LEGL	1	1	sp	Q8VED9	LEGL	NS	no	NA	NA	NA	NA	NA	NA
0.258463	3.99664	2.78114	0.00666357	0.104424	-2.41036	sp|O88196|TTC3	sp|O88196|TTC3	1	1	sp	O88196	TTC3	NS	no	NA	NA	NA	NA	NA	NA
-0.155943	5.6679	-2.78052	0.00667525	0.104424	-2.68358	sp|Q3UHX2|HAP28	sp|Q3UHX2|HAP28	1	1	sp	Q3UHX2	HAP28	NS	no	NA	NA	NA	NA	NA	NA
0.0449853	6.39801	2.78002	0.00668474	0.104424	-2.79463	sp|Q9QYF9|NDRG3	sp|Q9QYF9|NDRG3	1	1	sp	Q9QYF9	NDRG3	NS	no	NA	NA	NA	NA	NA	NA
-0.0744503	7.0338	-2.77889	0.0067059	0.104483	-2.86727	sp|P35564|CALX	sp|P35564|CALX	1	1	sp	P35564	CALX	NS	no	NA	NA	NA	NA	NA	NA
0.633002	5.76516	2.77842	0.00671491	0.104483	-2.73426	sp|Q8BGK6|YLAT2	sp|Q8BGK6|YLAT2	1	1	sp	Q8BGK6	YLAT2	NS	no	NA	NA	NA	NA	NA	NA
-0.0709098	7.30286	-2.76652	0.00694355	0.107829	-2.92272	sp|P62812|GBRA1	sp|P62812|GBRA1	1	1	sp	P62812	GBRA1	NS	no	NA	NA	NA	NA	NA	NA
-0.087215	5.31604	-2.7656	0.0069616	0.107898	-2.66639	sp|Q5M8N4|D39U1	sp|Q5M8N4|D39U1	1	1	sp	Q5M8N4	D39U1	NS	no	NA	NA	NA	NA	NA	NA
-0.0711773	7.69395	-2.7627	0.00701857	0.108568	-2.96129	sp|P70333|HNRH2	sp|P70333|HNRH2	1	1	sp	P70333	HNRH2	NS	no	NA	NA	NA	NA	NA	NA
0.242986	7.40501	2.76186	0.00703511	0.108612	-2.94977	sp|G5E861|SCLT1	sp|G5E861|SCLT1	1	1	sp	G5E861	SCLT1	NS	no	NA	NA	NA	NA	NA	NA
0.0823863	10.1366	2.76064	0.00705915	0.108771	-3.06777	sp|P48962|ADT1	sp|P48962|ADT1	1	1	sp	P48962	ADT1	NS	no	NA	NA	NA	NA	NA	NA
-0.0599369	6.60962	-2.75812	0.00710935	0.109332	-2.87213	sp|P16381|DDX3L	sp|P16381|DDX3L	1	1	sp	P16381	DDX3L	NS	no	NA	NA	NA	NA	NA	NA
0.596361	3.31183	2.75502	0.00717125	0.11007	-2.43447	sp|Q8BMD7|MORC4	sp|Q8BMD7|MORC4	1	1	sp	Q8BMD7	MORC4	NS	no	NA	NA	NA	NA	NA	NA
-0.0404808	8.21868	-2.7529	0.00721402	0.110513	-3.01913	sp|P58252|EF2	sp|P58252|EF2	1	1	sp	P58252	EF2	NS	no	NA	NA	NA	NA	NA	NA
0.152001	5.55025	2.75195	0.0072333	0.110594	-2.75122	sp|Q9JM52|MINK1	sp|Q9JM52|MINK1	1	1	sp	Q9JM52	MINK1	NS	no	NA	NA	NA	NA	NA	NA
-0.166433	3.58192	-2.75105	0.00725145	0.110658	-2.4419	sp|Q8K2D3|EDC3	sp|Q8K2D3|EDC3	1	1	sp	Q8K2D3	EDC3	NS	no	NA	NA	NA	NA	NA	NA
-0.0659552	5.73845	-2.74926	0.00728801	0.110909	-2.77612	sp|Q3UHC7|DAB2P	sp|Q3UHC7|DAB2P	1	1	sp	Q3UHC7	DAB2P	NS	no	NA	NA	NA	NA	NA	NA
-0.0696269	7.15625	-2.74887	0.00729594	0.110909	-2.95441	sp|Q61656|DDX5	sp|Q61656|DDX5	1	1	sp	Q61656	DDX5	NS	no	NA	NA	NA	NA	NA	NA
0.0779401	5.99819	2.74781	0.00731764	0.111026	-2.8231	sp|Q925E7|2ABD	sp|Q925E7|2ABD	1	1	sp	Q925E7	2ABD	NS	no	NA	NA	NA	NA	NA	NA
-0.0678331	6.3784	-2.74612	0.0073523	0.111339	-2.87194	sp|Q78ZA7|NP1L4	sp|Q78ZA7|NP1L4	1	1	sp	Q78ZA7	NP1L4	NS	no	NA	NA	NA	NA	NA	NA
0.545722	1.38818	2.74347	0.00740688	0.111951	-2.90805	sp|Q80TQ5|PKHM2	sp|Q80TQ5|PKHM2	1	1	sp	Q80TQ5	PKHM2	NS	no	NA	NA	NA	NA	NA	NA
-0.0832255	6.47792	-2.74277	0.0074214	0.111957	-2.89262	sp|Q9EPJ9|ARFG1	sp|Q9EPJ9|ARFG1	1	1	sp	Q9EPJ9	ARFG1	NS	no	NA	NA	NA	NA	NA	NA
0.0860695	5.03512	2.74023	0.00747428	0.11254	-2.68735	sp|Q9DBL7|COASY	sp|Q9DBL7|COASY	1	1	sp	Q9DBL7	COASY	NS	no	NA	NA	NA	NA	NA	NA
0.0813941	6.14118	2.73486	0.00758717	0.113839	-2.87452	sp|Q3UMR5|MCU	sp|Q3UMR5|MCU	1	1	sp	Q3UMR5	MCU	NS	no	NA	NA	NA	NA	NA	NA
-0.17966	4.05153	-2.73422	0.0076008	0.113839	-2.50864	sp|Q31125|S39A7	sp|Q31125|S39A7	1	1	sp	Q31125	S39A7	NS	no	NA	NA	NA	NA	NA	NA
0.123994	9.47756	2.7333	0.00762025	0.113839	-3.12024	sp|Q8BSL7|ARF2	sp|Q8BSL7|ARF2	1	1	sp	Q8BSL7	ARF2	NS	no	NA	NA	NA	NA	NA	NA
-0.105818	6.80517	-2.73299	0.00762675	0.113839	-2.95628	sp|P48318|DCE1	sp|P48318|DCE1	1	1	sp	P48318	DCE1	NS	yes	NA	NA	NA	NA	NA	NA
-0.0831918	4.54985	-2.73273	0.00763237	0.113839	-2.60042	sp|Q62417|SRBS1	sp|Q62417|SRBS1	1	1	sp	Q62417	SRBS1	NS	no	NA	NA	NA	NA	NA	NA
0.286172	2.89691	2.73138	0.00766116	0.113856	-2.53363	sp|Q60847|COCA1	sp|Q60847|COCA1	1	1	sp	Q60847	COCA1	NS	no	NA	NA	NA	NA	NA	NA
0.0864138	10.2155	2.73133	0.00766225	0.113856	-3.14341	sp|P68254|1433T	sp|P68254|1433T	1	1	sp	P68254	1433T	NS	no	NA	NA	NA	NA	NA	NA
0.541555	1.35276	2.73014	0.0076876	0.114018	-2.94044	sp|Q9Z1A9|TBCD8	sp|Q9Z1A9|TBCD8	1	1	sp	Q9Z1A9	TBCD8	NS	no	NA	NA	NA	NA	NA	NA
-0.1016	4.75629	-2.72826	0.00772802	0.114404	-2.65038	sp|P16332|MUTA	sp|P16332|MUTA	1	1	sp	P16332	MUTA	NS	yes	NA	NA	NA	NA	NA	NA
-0.0597716	4.48675	-2.72629	0.00777041	0.114653	-2.6051	sp|Q9WTX6|CUL1	sp|Q9WTX6|CUL1	1	1	sp	Q9WTX6	CUL1	NS	no	NA	NA	NA	NA	NA	NA
-0.123281	4.83527	-2.72613	0.00777384	0.114653	-2.66969	sp|Q8BJF9|CHM2B	sp|Q8BJF9|CHM2B	1	1	sp	Q8BJF9	CHM2B	NS	no	NA	NA	NA	NA	NA	NA
-0.437837	2.89539	-2.72539	0.00779005	0.114679	-2.59109	sp|Q6NSQ9|G6PC3	sp|Q6NSQ9|G6PC3	1	1	sp	Q6NSQ9	G6PC3	NS	no	NA	NA	NA	NA	NA	NA
-0.10073	4.99172	-2.72419	0.00781591	0.114846	-2.7066	sp|P49813|TMOD1	sp|P49813|TMOD1	1	1	sp	P49813	TMOD1	NS	no	NA	NA	NA	NA	NA	NA
0.0642572	7.98784	2.7232	0.00783748	0.11495	-3.08154	sp|Q8K0T0|RTN1	sp|Q8K0T0|RTN1	1	1	sp	Q8K0T0	RTN1	NS	no	NA	NA	NA	NA	NA	NA
0.196761	4.78143	2.72223	0.00785865	0.115047	-2.68778	sp|O88587|COMT	sp|O88587|COMT	1	1	sp	O88587	COMT	NS	yes	NA	NA	NA	NA	NA	NA
0.0882704	4.38189	2.7211	0.00788349	0.115198	-2.60636	sp|E9Q401|RYR2	sp|E9Q401|RYR2	1	1	sp	E9Q401	RYR2	NS	no	NA	NA	NA	NA	NA	NA
-0.142102	2.77138	-2.71982	0.00791145	0.115272	-2.60647	sp|Q9JIG4|PPR3F	sp|Q9JIG4|PPR3F	1	1	sp	Q9JIG4	PPR3F	NS	no	NA	NA	NA	NA	NA	NA
0.0654742	6.72636	2.71954	0.0079177	0.115272	-2.98683	sp|P53810|PIPNA	sp|P53810|PIPNA	1	1	sp	P53810	PIPNA	NS	no	NA	NA	NA	NA	NA	NA
-0.076049	6.96656	-2.71825	0.00794613	0.115474	-3.01167	sp|O89112|LANC1	sp|O89112|LANC1	1	1	sp	O89112	LANC1	NS	yes	NA	NA	NA	NA	NA	NA
-0.0705878	5.17276	-2.7126	0.00807179	0.116895	-2.77079	sp|Q8CHU3|EPN2	sp|Q8CHU3|EPN2	1	1	sp	Q8CHU3	EPN2	NS	no	NA	NA	NA	NA	NA	NA
-0.0625007	7.14869	-2.71252	0.00807343	0.116895	-3.04422	sp|Q60631|GRB2	sp|Q60631|GRB2	1	1	sp	Q60631	GRB2	NS	no	NA	NA	NA	NA	NA	NA
0.0380842	9.42088	2.71065	0.00811554	0.11729	-3.1745	sp|P06151|LDHA	sp|P06151|LDHA	1	1	sp	P06151	LDHA	NS	no	NA	NA	NA	NA	NA	NA
-0.150946	3.92328	-2.70899	0.00815292	0.117616	-2.55232	sp|Q80U58|PUM2	sp|Q80U58|PUM2	1	1	sp	Q80U58	PUM2	NS	no	NA	NA	NA	NA	NA	NA
0.419468	6.23912	2.70819	0.00817094	0.117662	-2.96626	sp|Q9EQN3|T22D4	sp|Q9EQN3|T22D4	1	1	sp	Q9EQN3	T22D4	NS	no	NA	NA	NA	NA	NA	NA
-0.048045	10.4312	-2.70588	0.00822344	0.118203	-3.21116	sp|Q9CZU6|CISY	sp|Q9CZU6|CISY	1	1	sp	Q9CZU6	CISY	NS	no	NA	NA	NA	NA	NA	NA
0.0895176	4.59014	2.70321	0.00828456	0.118865	-2.68889	sp|Q8BVP5|KC1G2	sp|Q8BVP5|KC1G2	1	1	sp	Q8BVP5	KC1G2	NS	no	NA	NA	NA	NA	NA	NA
0.0802072	10.35	2.70192	0.00831401	0.119072	-3.21995	sp|Q9CQV8|1433B	sp|Q9CQV8|1433B	1	1	sp	Q9CQV8	1433B	NS	no	NA	NA	NA	NA	NA	NA
-0.0392338	9.63629	-2.70072	0.00834172	0.119253	-3.20407	sp|P50516|VATA	sp|P50516|VATA	1	1	sp	P50516	VATA	NS	no	NA	NA	NA	NA	NA	NA
0.198805	3.63989	2.69887	0.00838447	0.119649	-2.56082	sp|Q8R3Q6|CCD58	sp|Q8R3Q6|CCD58	1	1	sp	Q8R3Q6	CCD58	NS	no	NA	NA	NA	NA	NA	NA
0.0631795	6.16803	2.69654	0.00843875	0.120207	-2.97146	sp|Q8BGQ7|SYAC	sp|Q8BGQ7|SYAC	1	1	sp	Q8BGQ7	SYAC	NS	yes	NA	NA	NA	NA	NA	NA
-0.0844283	5.14308	-2.69238	0.00853604	0.121374	-2.81303	sp|Q9EP72|EMC7	sp|Q9EP72|EMC7	1	1	sp	Q9EP72	EMC7	NS	no	NA	NA	NA	NA	NA	NA
0.375561	4.06277	2.68504	0.00871064	0.123635	-2.64682	sp|Q8C8U0|LIPB1	sp|Q8C8U0|LIPB1	1	1	sp	Q8C8U0	LIPB1	NS	no	NA	NA	NA	NA	NA	NA
0.881851	1.05853	2.68435	0.00872715	0.123648	-3.07346	sp|Q62168|K1H2	sp|Q62168|K1H2	1	1	sp	Q62168	K1H2	NS	no	NA	NA	NA	NA	NA	NA
-0.0459076	6.12575	-2.68291	0.00876199	0.123854	-2.99422	sp|Q91YQ5|RPN1	sp|Q91YQ5|RPN1	1	1	sp	Q91YQ5	RPN1	NS	no	NA	NA	NA	NA	NA	NA
0.345438	3.65201	2.68213	0.00878074	0.123854	-2.6008	sp|Q8VHW4|CCG5	sp|Q8VHW4|CCG5	1	1	sp	Q8VHW4	CCG5	NS	no	NA	NA	NA	NA	NA	NA
-0.0952034	6.614	-2.68134	0.00879984	0.123854	-3.06066	sp|P97441|ZNT3	sp|P97441|ZNT3	1	1	sp	P97441	ZNT3	NS	no	NA	NA	NA	NA	NA	NA
0.238428	3.70107	2.68116	0.00880428	0.123854	-2.60486	sp|Q61001|LAMA5	sp|Q61001|LAMA5	1	1	sp	Q61001	LAMA5	NS	no	NA	NA	NA	NA	NA	NA
-0.12822	4.34741	-2.67871	0.00886373	0.124469	-2.68563	sp|B9EHT4|CLIP3	sp|B9EHT4|CLIP3	1	1	sp	B9EHT4	CLIP3	NS	no	NA	NA	NA	NA	NA	NA
-0.0611125	5.87862	-2.67588	0.00893299	0.12522	-2.97616	sp|Q9R0N7|SYT7	sp|Q9R0N7|SYT7	1	1	sp	Q9R0N7	SYT7	NS	no	NA	NA	NA	NA	NA	NA
-0.0628537	6.0826	-2.67378	0.00898479	0.125724	-3.00974	sp|Q2NL51|GSK3A	sp|Q2NL51|GSK3A	1	1	sp	Q2NL51	GSK3A	NS	no	NA	NA	NA	NA	NA	NA
0.0805555	6.39111	2.67272	0.00901089	0.125866	-3.06007	sp|O09131|GSTO1	sp|O09131|GSTO1	1	1	sp	O09131	GSTO1	NS	no	NA	NA	NA	NA	NA	NA
-0.161051	5.9945	-2.6717	0.00903604	0.125995	-2.99799	sp|Q9CYR0|SSBP	sp|Q9CYR0|SSBP	1	1	sp	Q9CYR0	SSBP	NS	no	NA	NA	NA	NA	NA	NA
0.0759567	6.78698	2.66966	0.00908696	0.126483	-3.11652	sp|Q5FWK3|RHG01	sp|Q5FWK3|RHG01	1	1	sp	Q5FWK3	RHG01	NS	no	NA	NA	NA	NA	NA	NA
-0.0548889	8.75028	-2.6648	0.00920884	0.127855	-3.26466	sp|Q9JIS5|SV2A	sp|Q9JIS5|SV2A	1	1	sp	Q9JIS5	SV2A	NS	no	NA	NA	NA	NA	NA	NA
0.225778	4.16133	2.66444	0.00921785	0.127855	-2.7042	sp|Q7TSH2|KPBB	sp|Q7TSH2|KPBB	1	1	sp	Q7TSH2	KPBB	NS	no	NA	NA	NA	NA	NA	NA
0.0703491	4.1386	2.66312	0.00925128	0.128095	-2.69607	sp|Q9JLN9|MTOR	sp|Q9JLN9|MTOR	1	1	sp	Q9JLN9	MTOR	NS	no	NA	NA	NA	NA	NA	NA
-0.074597	6.07701	-2.66115	0.00930132	0.128546	-3.03898	sp|Q3UHD9|AGAP2	sp|Q3UHD9|AGAP2	1	1	sp	Q3UHD9	AGAP2	NS	no	NA	NA	NA	NA	NA	NA
0.30577	2.66728	2.66056	0.00931634	0.128546	-2.71071	sp|Q9CW46|RAVR1	sp|Q9CW46|RAVR1	1	1	sp	Q9CW46	RAVR1	NS	no	NA	NA	NA	NA	NA	NA
-0.615023	2.4487	-2.65807	0.00938014	0.129201	-2.8349	sp|Q8QZZ8|RAB38, sp|Q9CZE3|RAB32	sp|Q8QZZ8|RAB38;sp|Q9CZE3|RAB32	2	2	sp	Q8QZZ8;Q9CZE3	RAB38;RAB32	NS	no	NA	NA	NA	NA	NA	NA
0.216527	3.85042	2.65688	0.00941066	0.129397	-2.67361	sp|Q9EQI8|RM46	sp|Q9EQI8|RM46	1	1	sp	Q9EQI8	RM46	NS	no	NA	NA	NA	NA	NA	NA
0.715188	1.5158	2.65273	0.00951798	0.130473	-2.98876	sp|Q8R0W6|NFIP1	sp|Q8R0W6|NFIP1	1	1	sp	Q8R0W6	NFIP1	NS	no	NA	NA	NA	NA	NA	NA
0.291643	3.01004	2.65258	0.00952193	0.130473	-2.67438	sp|O08800|SPB8	sp|O08800|SPB8	1	1	sp	O08800	SPB8	NS	no	NA	NA	NA	NA	NA	NA
0.254776	3.41309	2.64981	0.00959431	0.131238	-2.65923	sp|Q6PHS6|SNX13	sp|Q6PHS6|SNX13	1	1	sp	Q6PHS6	SNX13	NS	no	NA	NA	NA	NA	NA	NA
0.318091	2.636	2.64821	0.00963623	0.131584	-2.73897	sp|Q62441|TLE4	sp|Q62441|TLE4	1	1	sp	Q62441	TLE4	NS	no	NA	NA	NA	NA	NA	NA
-0.0785072	5.39447	-2.64634	0.00968566	0.13201	-2.96921	sp|P63034|CYH2	sp|P63034|CYH2	1	1	sp	P63034	CYH2	NS	no	NA	NA	NA	NA	NA	NA
0.0876444	7.03874	2.64577	0.00970075	0.13201	-3.20149	sp|Q8CAA7|PGM2L	sp|Q8CAA7|PGM2L	1	1	sp	Q8CAA7	PGM2L	NS	no	NA	NA	NA	NA	NA	NA
0.127866	5.04626	2.64492	0.00972306	0.132087	-2.92011	sp|Q9D3P8|PLRKT	sp|Q9D3P8|PLRKT	1	1	sp	Q9D3P8	PLRKT	NS	no	NA	NA	NA	NA	NA	NA
0.0714969	7.42917	2.64047	0.00984192	0.133358	-3.24712	sp|Q9CZC8|SCRN1	sp|Q9CZC8|SCRN1	1	1	sp	Q9CZC8	SCRN1	NS	no	NA	NA	NA	NA	NA	NA
0.442809	1.93988	2.64015	0.00985028	0.133358	-2.90708	sp|P06802|ENPP1	sp|P06802|ENPP1	1	1	sp	P06802	ENPP1	NS	no	NA	NA	NA	NA	NA	NA
-0.0535272	9.91464	-2.63054	0.0101112	0.136551	-3.38285	sp|Q9DC51|GNAI3	sp|Q9DC51|GNAI3	1	1	sp	Q9DC51	GNAI3	NS	no	NA	NA	NA	NA	NA	NA
0.125894	4.24707	2.63014	0.0101223	0.136551	-2.79325	sp|Q8BYM8|SYCM	sp|Q8BYM8|SYCM	1	1	sp	Q8BYM8	SYCM	NS	no	NA	NA	NA	NA	NA	NA
-0.42244	2.84302	-2.629	0.0101536	0.136551	-2.78024	sp|Q9CWI3|BCCIP	sp|Q9CWI3|BCCIP	1	1	sp	Q9CWI3	BCCIP	NS	no	NA	NA	NA	NA	NA	NA
-0.0747411	9.2697	-2.62834	0.010172	0.136551	-3.37105	sp|Q91VW3|SH3L3	sp|Q91VW3|SH3L3	1	1	sp	Q91VW3	SH3L3	NS	no	NA	NA	NA	NA	NA	NA
-0.0658395	4.59356	-2.62789	0.0101842	0.136551	-2.85541	sp|Q80XI3|IF4G3	sp|Q80XI3|IF4G3	1	1	sp	Q80XI3	IF4G3	NS	no	NA	NA	NA	NA	NA	NA
-0.0755725	9.07338	-2.62666	0.0102184	0.136551	-3.3691	sp|P03930|ATP8	sp|P03930|ATP8	1	1	sp	P03930	ATP8	NS	no	NA	NA	NA	NA	NA	NA
-0.0751056	4.64703	-2.62639	0.0102258	0.136551	-2.86942	sp|Q8BYH7|TBC17	sp|Q8BYH7|TBC17	1	1	sp	Q8BYH7	TBC17	NS	no	NA	NA	NA	NA	NA	NA
-0.129164	6.08808	-2.62621	0.010231	0.136551	-3.12183	sp|Q8BHE8|MAIP1	sp|Q8BHE8|MAIP1	1	1	sp	Q8BHE8	MAIP1	NS	no	NA	NA	NA	NA	NA	NA
0.211781	3.80053	2.62583	0.0102414	0.136551	-2.73579	sp|Q99LJ0|CT2NL	sp|Q99LJ0|CT2NL	1	1	sp	Q99LJ0	CT2NL	NS	no	NA	NA	NA	NA	NA	NA
0.0867597	6.44898	2.62389	0.0102955	0.137043	-3.18562	sp|P09405|NUCL	sp|P09405|NUCL	1	1	sp	P09405	NUCL	NS	no	NA	NA	NA	NA	NA	NA
-0.10308	10.2831	-2.61876	0.0104398	0.138505	-3.42023	sp|Q8BI08|MAL2	sp|Q8BI08|MAL2	1	1	sp	Q8BI08	MAL2	NS	no	NA	NA	NA	NA	NA	NA
0.155261	3.83864	2.61874	0.0104404	0.138505	-2.75416	sp|Q9JJL8|SYSM	sp|Q9JJL8|SYSM	1	1	sp	Q9JJL8	SYSM	NS	no	NA	NA	NA	NA	NA	NA
-0.0483899	6.58516	-2.61612	0.0105146	0.139256	-3.21627	sp|Q8K212|PACS1	sp|Q8K212|PACS1	1	1	sp	Q8K212	PACS1	NS	no	NA	NA	NA	NA	NA	NA
-0.0589235	7.2604	-2.61444	0.0105625	0.139658	-3.29284	sp|Q9DB05|SNAA	sp|Q9DB05|SNAA	1	1	sp	Q9DB05	SNAA	NS	no	NA	NA	NA	NA	NA	NA
-0.0915417	5.49923	-2.61172	0.0106404	0.140454	-3.0684	sp|Q8QZV4|ST32C	sp|Q8QZV4|ST32C	1	1	sp	Q8QZV4	ST32C	NS	no	NA	NA	NA	NA	NA	NA
-0.0650937	6.40693	-2.60912	0.0107154	0.141095	-3.20884	sp|Q62167|DDX3X	sp|Q62167|DDX3X	1	1	sp	Q62167	DDX3X	NS	no	NA	NA	NA	NA	NA	NA
0.231364	4.98112	2.60881	0.0107246	0.141095	-2.99736	sp|Q8K389|CK5P2	sp|Q8K389|CK5P2	1	1	sp	Q8K389	CK5P2	NS	no	NA	NA	NA	NA	NA	NA
0.373128	2.4243	2.60643	0.0107936	0.141422	-2.85285	sp|Q8VDG5|PPCS	sp|Q8VDG5|PPCS	1	1	sp	Q8VDG5	PPCS	NS	no	NA	NA	NA	NA	NA	NA
-0.0860425	5.49744	-2.60625	0.0107989	0.141422	-3.08135	sp|P26049|GBRA3	sp|P26049|GBRA3	1	1	sp	P26049	GBRA3	NS	no	NA	NA	NA	NA	NA	NA
0.192066	3.47458	2.60611	0.0108031	0.141422	-2.75192	sp|P55065|PLTP	sp|P55065|PLTP	1	1	sp	P55065	PLTP	NS	no	NA	NA	NA	NA	NA	NA
0.221017	5.25522	2.60343	0.0108815	0.142213	-3.06155	sp|Q99PH1|LRRC4	sp|Q99PH1|LRRC4	1	1	sp	Q99PH1	LRRC4	NS	no	NA	NA	NA	NA	NA	NA
-0.122269	5.24845	-2.60118	0.0109476	0.142842	-3.04615	sp|Q9WU01|KHDR2	sp|Q9WU01|KHDR2	1	1	sp	Q9WU01	KHDR2	NS	no	NA	NA	NA	NA	NA	NA
0.0974275	4.36151	2.59828	0.0110336	0.143727	-2.88622	sp|Q9QZE7|TSNAX	sp|Q9QZE7|TSNAX	1	1	sp	Q9QZE7	TSNAX	NS	no	NA	NA	NA	NA	NA	NA
0.372249	2.713	2.59407	0.0111593	0.144901	-2.82339	sp|Q9JMC8|E41LB	sp|Q9JMC8|E41LB	1	1	sp	Q9JMC8	E41LB	NS	no	NA	NA	NA	NA	NA	NA
-0.110897	6.00458	-2.59404	0.0111603	0.144901	-3.1872	sp|Q9JJW6|ALRF2	sp|Q9JJW6|ALRF2	1	1	sp	Q9JJW6	ALRF2	NS	no	NA	NA	NA	NA	NA	NA
0.0615403	5.64734	2.5929	0.0111947	0.14511	-3.14483	sp|B1AWN6|SCN2A	sp|B1AWN6|SCN2A	1	1	sp	B1AWN6	SCN2A	NS	no	NA	NA	NA	NA	NA	NA
-0.0681005	8.94307	-2.59168	0.0112313	0.145346	-3.44879	sp|Q3TXX4|VGLU1	sp|Q3TXX4|VGLU1	1	1	sp	Q3TXX4	VGLU1	NS	no	NA	NA	NA	NA	NA	NA
-0.060206	6.79409	-2.59081	0.0112576	0.145449	-3.30177	sp|Q8CBE3|WDR37	sp|Q8CBE3|WDR37	1	1	sp	Q8CBE3	WDR37	NS	no	NA	NA	NA	NA	NA	NA
0.055306	5.40437	2.58997	0.0112833	0.145544	-3.11122	sp|P04627|ARAF	sp|P04627|ARAF	1	1	sp	P04627	ARAF	NS	yes	NA	NA	NA	NA	NA	NA
-0.115739	5.10335	-2.58887	0.0113167	0.145737	-3.04703	sp|P53996|CNBP	sp|P53996|CNBP	1	1	sp	P53996	CNBP	NS	no	NA	NA	NA	NA	NA	NA
-0.456245	3.20908	-2.58662	0.0113853	0.146382	-2.80797	sp|Q9D113|DNLZ	sp|Q9D113|DNLZ	1	1	sp	Q9D113	DNLZ	NS	no	NA	NA	NA	NA	NA	NA
-0.0650724	10.1984	-2.58553	0.0114185	0.146391	-3.49815	sp|Q8BYR1|TYW4	sp|Q8BYR1|TYW4	1	1	sp	Q8BYR1	TYW4	NS	no	NA	NA	NA	NA	NA	NA
0.0394898	12.1078	2.58539	0.0114229	0.146391	-3.54534	sp|P00342|LDHC	sp|P00342|LDHC	1	1	sp	P00342	LDHC	NS	no	NA	NA	NA	NA	NA	NA
-0.0675086	7.64975	-2.58438	0.011454	0.146553	-3.39439	sp|O70251|EF1B	sp|O70251|EF1B	1	1	sp	O70251	EF1B	NS	yes	NA	NA	NA	NA	NA	NA
0.148145	5.9114	2.58361	0.0114776	0.146617	-3.21008	sp|P30681|HMGB2	sp|P30681|HMGB2	1	1	sp	P30681	HMGB2	NS	no	NA	NA	NA	NA	NA	NA
-0.124942	4.29057	-2.58008	0.0115869	0.147775	-2.89884	sp|Q3U487|HECD3	sp|Q3U487|HECD3	1	1	sp	Q3U487	HECD3	NS	no	NA	NA	NA	NA	NA	NA
-0.0563208	5.30182	-2.57715	0.0116782	0.148421	-3.11616	sp|Q8K400|STXB5	sp|Q8K400|STXB5	1	1	sp	Q8K400	STXB5	NS	no	NA	NA	NA	NA	NA	NA
0.0490599	6.60066	2.57699	0.0116833	0.148421	-3.31503	sp|O54984|ASNA	sp|O54984|ASNA	1	1	sp	O54984	ASNA	NS	no	NA	NA	NA	NA	NA	NA
-0.343065	2.94632	-2.57666	0.0116938	0.148421	-2.85494	sp|P30875|SSR2	sp|P30875|SSR2	1	1	sp	P30875	SSR2	NS	no	NA	NA	NA	NA	NA	NA
-0.16327	4.7054	-2.57237	0.0118288	0.149834	-2.99896	sp|P12657|ACM1	sp|P12657|ACM1	1	1	sp	P12657	ACM1	NS	no	NA	NA	NA	NA	NA	NA
-0.0971469	6.76317	-2.57163	0.0118521	0.149834	-3.34196	sp|Q14BI2|GRM2	sp|Q14BI2|GRM2	1	1	sp	Q14BI2	GRM2	NS	no	NA	NA	NA	NA	NA	NA
0.15553	3.95416	2.57086	0.0118767	0.149834	-2.87493	sp|O35969|GAMT	sp|O35969|GAMT	1	1	sp	O35969	GAMT	NS	no	NA	NA	NA	NA	NA	NA
0.18131	3.12433	2.57073	0.0118807	0.149834	-2.82862	sp|Q8BYY4|TT39B	sp|Q8BYY4|TT39B	1	1	sp	Q8BYY4	TT39B	NS	no	NA	NA	NA	NA	NA	NA
-0.0806633	5.09585	-2.56996	0.0119052	0.149903	-3.09179	sp|Q9D832|DNJB4	sp|Q9D832|DNJB4	1	1	sp	Q9D832	DNJB4	NS	no	NA	NA	NA	NA	NA	NA
0.100641	6.93521	2.56776	0.0119755	0.149913	-3.37762	sp|Q80ZJ1|RAP2A	sp|Q80ZJ1|RAP2A	1	1	sp	Q80ZJ1	RAP2A	NS	no	NA	NA	NA	NA	NA	NA
0.0598153	8.43992	2.56717	0.0119943	0.149913	-3.48651	sp|P17427|AP2A2	sp|P17427|AP2A2	1	1	sp	P17427	AP2A2	NS	no	NA	NA	NA	NA	NA	NA
0.141586	7.16466	2.56689	0.0120034	0.149913	-3.40297	sp|Q6ZWY6|U2D2B	sp|Q6ZWY6|U2D2B	1	1	sp	Q6ZWY6	U2D2B	NS	no	NA	NA	NA	NA	NA	NA
-0.461419	2.4294	-2.56673	0.0120084	0.149913	-2.97725	sp|Q91YQ1|RAB7L	sp|Q91YQ1|RAB7L	1	1	sp	Q91YQ1	RAB7L	NS	no	NA	NA	NA	NA	NA	NA
0.340821	2.71056	2.56636	0.0120204	0.149913	-2.87589	sp|Q8BPA8|DPCD	sp|Q8BPA8|DPCD	1	1	sp	Q8BPA8	DPCD	NS	no	NA	NA	NA	NA	NA	NA
-0.122703	4.17965	-2.56613	0.0120277	0.149913	-2.90907	sp|Q6P5E8|DGKQ	sp|Q6P5E8|DGKQ	1	1	sp	Q6P5E8	DGKQ	NS	no	NA	NA	NA	NA	NA	NA
0.149564	8.112	2.5658	0.0120385	0.149913	-3.47253	sp|E9PUL5|PRRT2	sp|E9PUL5|PRRT2	1	1	sp	E9PUL5	PRRT2	NS	no	NA	NA	NA	NA	NA	NA
-0.0605445	5.6636	-2.56493	0.0120665	0.149922	-3.20666	sp|Q8CBY8|DCTN4	sp|Q8CBY8|DCTN4	1	1	sp	Q8CBY8	DCTN4	NS	no	NA	NA	NA	NA	NA	NA
-0.0560953	7.44073	-2.5646	0.012077	0.149922	-3.42613	sp|P47911|RL6	sp|P47911|RL6	1	1	sp	P47911	RL6	NS	no	NA	NA	NA	NA	NA	NA
-0.818235	4.30373	-2.56241	0.0121478	0.150342	-2.88818	tr|B1B1D3|B1B1D3	tr|B1B1D3|B1B1D3	1	1	tr	B1B1D3	B1B1D3	NS	no	NA	NA	NA	NA	NA	NA
0.214527	7.32696	2.56238	0.0121488	0.150342	-3.42889	sp|Q69ZT9|TBC30	sp|Q69ZT9|TBC30	1	1	sp	Q69ZT9	TBC30	NS	no	NA	NA	NA	NA	NA	NA
0.36055	1.44617	2.56179	0.0121679	0.150343	-3.16623	sp|Q9QY01|ULK2	sp|Q9QY01|ULK2	1	1	sp	Q9QY01	ULK2	NS	no	NA	NA	NA	NA	NA	NA
-0.169981	3.41745	-2.5596	0.0122393	0.150847	-2.84472	tr|E9PYD1|E9PYD1	tr|E9PYD1|E9PYD1	1	1	tr	E9PYD1	E9PYD1	NS	no	NA	NA	NA	NA	NA	NA
0.17597	3.9004	2.55937	0.0122468	0.150847	-2.89263	sp|Q3UVK0|ERMP1	sp|Q3UVK0|ERMP1	1	1	sp	Q3UVK0	ERMP1	NS	no	NA	NA	NA	NA	NA	NA
-0.09547	7.87936	-2.557	0.0123246	0.15139	-3.474	sp|P20108|PRDX3	sp|P20108|PRDX3	1	1	sp	P20108	PRDX3	NS	no	NA	NA	NA	NA	NA	NA
0.105133	5.53986	2.55632	0.0123468	0.15139	-3.21501	sp|O08989|RASM	sp|O08989|RASM	1	1	sp	O08989	RASM	NS	no	NA	NA	NA	NA	NA	NA
0.0634772	6.01414	2.55628	0.0123483	0.15139	-3.28489	sp|P32921|SYWC	sp|P32921|SYWC	1	1	sp	P32921	SYWC	NS	no	NA	NA	NA	NA	NA	NA
-0.039143	11.3048	-2.55519	0.0123841	0.151596	-3.59843	sp|Q6PIC6|AT1A3	sp|Q6PIC6|AT1A3	1	1	sp	Q6PIC6	AT1A3	NS	no	NA	NA	NA	NA	NA	NA
0.159723	3.94057	2.55459	0.0124038	0.151602	-2.90828	sp|Q5RJF7|CA2D4	sp|Q5RJF7|CA2D4	1	1	sp	Q5RJF7	CA2D4	NS	no	NA	NA	NA	NA	NA	NA
0.192971	3.82631	2.55327	0.0124475	0.151851	-2.89521	sp|Q8VDH1|FBX21	sp|Q8VDH1|FBX21	1	1	sp	Q8VDH1	FBX21	NS	no	NA	NA	NA	NA	NA	NA
0.0842622	4.60052	2.55282	0.0124626	0.151851	-3.03801	sp|Q8BXZ1|TMX3	sp|Q8BXZ1|TMX3	1	1	sp	Q8BXZ1	TMX3	NS	no	NA	NA	NA	NA	NA	NA
0.544015	5.30243	2.54799	0.0126238	0.15358	-3.21177	sp|P11087|CO1A1	sp|P11087|CO1A1	1	1	sp	P11087	CO1A1	NS	no	NA	NA	NA	NA	NA	NA
-0.364515	1.7049	-2.54497	0.0127255	0.154387	-3.1821	sp|Q61026|NCOA2	sp|Q61026|NCOA2	1	1	sp	Q61026	NCOA2	NS	no	NA	NA	NA	NA	NA	NA
0.0927501	4.25501	2.54472	0.012734	0.154387	-2.98404	sp|Q8VCX5|MICU1	sp|Q8VCX5|MICU1	1	1	sp	Q8VCX5	MICU1	NS	no	NA	NA	NA	NA	NA	NA
-0.136884	5.01323	-2.54406	0.0127564	0.154387	-3.13022	sp|Q8VDT9|RM50	sp|Q8VDT9|RM50	1	1	sp	Q8VDT9	RM50	NS	no	NA	NA	NA	NA	NA	NA
-0.0714611	6.17034	-2.54353	0.0127744	0.154387	-3.33033	sp|P62843|RS15	sp|P62843|RS15	1	1	sp	P62843	RS15	NS	no	NA	NA	NA	NA	NA	NA
-0.226504	6.02603	-2.54314	0.0127876	0.154387	-3.30352	sp|Q99J99|THTM	sp|Q99J99|THTM	1	1	sp	Q99J99	THTM	NS	yes	NA	NA	NA	NA	NA	NA
-0.239528	3.98575	-2.54031	0.012884	0.155092	-2.92661	sp|Q80YR5|SAFB2	sp|Q80YR5|SAFB2	1	1	sp	Q80YR5	SAFB2	NS	no	NA	NA	NA	NA	NA	NA
-0.101351	7.02012	-2.54027	0.0128852	0.155092	-3.44425	sp|Q9CS42|PRPS2	sp|Q9CS42|PRPS2	1	1	sp	Q9CS42	PRPS2	NS	no	NA	NA	NA	NA	NA	NA
-0.163926	4.53091	-2.53846	0.0129475	0.155574	-3.03801	sp|Q6NVE9|PPTC7	sp|Q6NVE9|PPTC7	1	1	sp	Q6NVE9	PPTC7	NS	no	NA	NA	NA	NA	NA	NA
-0.250958	4.37436	-2.53794	0.0129654	0.155574	-2.99947	sp|Q91VS8|FARP2	sp|Q91VS8|FARP2	1	1	sp	Q91VS8	FARP2	NS	no	NA	NA	NA	NA	NA	NA
0.111337	9.75669	2.53739	0.0129841	0.155574	-3.60239	sp|P61205|ARF3, sp|P84078|ARF1	sp|P61205|ARF3;sp|P84078|ARF1	2	2	sp	P61205;P84078	ARF3;ARF1	NS	no	NA	NA	NA	NA	NA	NA
0.0464237	8.66482	2.53507	0.0130642	0.156245	-3.57301	sp|Q9WUM5|SUCA	sp|Q9WUM5|SUCA	1	1	sp	Q9WUM5	SUCA	NS	no	NA	NA	NA	NA	NA	NA
0.200722	3.73282	2.53463	0.0130796	0.156245	-2.92302	sp|Q9CX30|YIF1B	sp|Q9CX30|YIF1B	1	1	sp	Q9CX30	YIF1B	NS	no	NA	NA	NA	NA	NA	NA
-0.0789506	5.26402	-2.53262	0.0131492	0.15684	-3.21007	sp|A2AQ25|SKT	sp|A2AQ25|SKT	1	1	sp	A2AQ25	SKT	NS	no	NA	NA	NA	NA	NA	NA
0.110641	4.84316	2.52941	0.0132617	0.157944	-3.14461	sp|Q80WS3|FBLL1	sp|Q80WS3|FBLL1	1	1	sp	Q80WS3	FBLL1	NS	yes	NA	NA	NA	NA	NA	NA
0.0505681	5.77661	2.52844	0.0132955	0.158109	-3.31408	sp|Q9R0X4|ACOT9	sp|Q9R0X4|ACOT9	1	1	sp	Q9R0X4	ACOT9	NS	no	NA	NA	NA	NA	NA	NA
0.435451	3.22055	2.52763	0.013324	0.15821	-2.9086	sp|Q9CWR0|ARHGP	sp|Q9CWR0|ARHGP	1	1	sp	Q9CWR0	ARHGP	NS	no	NA	NA	NA	NA	NA	NA
0.463447	3.32209	2.526	0.0133819	0.158287	-2.91347	sp|P70255|NFIC	sp|P70255|NFIC	1	1	sp	P70255	NFIC	NS	no	NA	NA	NA	NA	NA	NA
0.214268	3.25006	2.52555	0.0133976	0.158287	-2.91282	sp|Q9QZC2|PLXC1	sp|Q9QZC2|PLXC1	1	1	sp	Q9QZC2	PLXC1	NS	no	NA	NA	NA	NA	NA	NA
-0.240465	2.36445	-2.52529	0.013407	0.158287	-3.04235	sp|Q91YN0|CL004	sp|Q91YN0|CL004	1	1	sp	Q91YN0	CL004	NS	no	NA	NA	NA	NA	NA	NA
0.115226	7.5781	2.52519	0.0134104	0.158287	-3.53265	sp|P70379|FGF14	sp|P70379|FGF14	1	1	sp	P70379	FGF14	NS	no	NA	NA	NA	NA	NA	NA
0.1633	4.71096	2.52352	0.0134697	0.15875	-3.1325	sp|Q8BGY7|F210A	sp|Q8BGY7|F210A	1	1	sp	Q8BGY7	F210A	NS	no	NA	NA	NA	NA	NA	NA
-0.132598	3.91824	-2.52233	0.0135121	0.159013	-2.96023	sp|Q8C080|SNX16	sp|Q8C080|SNX16	1	1	sp	Q8C080	SNX16	NS	no	NA	NA	NA	NA	NA	NA
-0.0948246	7.22564	-2.52119	0.0135529	0.159257	-3.50875	sp|P59279|RAB2B	sp|P59279|RAB2B	1	1	sp	P59279	RAB2B	NS	no	NA	NA	NA	NA	NA	NA
-0.201806	2.96269	-2.51694	0.0137059	0.160816	-2.95587	sp|Q8C5L6|INP5K	sp|Q8C5L6|INP5K	1	1	sp	Q8C5L6	INP5K	NS	no	NA	NA	NA	NA	NA	NA
-0.109624	4.62725	-2.51624	0.0137309	0.160871	-3.1122	sp|Q9ERE7|MESD	sp|Q9ERE7|MESD	1	1	sp	Q9ERE7	MESD	NS	no	NA	NA	NA	NA	NA	NA
-0.063382	7.47521	-2.5152	0.0137688	0.161076	-3.54418	sp|Q9JIG8|PRAF2	sp|Q9JIG8|PRAF2	1	1	sp	Q9JIG8	PRAF2	NS	no	NA	NA	NA	NA	NA	NA
0.409119	3.88037	2.5133	0.0138381	0.161649	-2.99736	sp|E0CZ16|KLHL3	sp|E0CZ16|KLHL3	1	1	sp	E0CZ16	KLHL3	NS	no	NA	NA	NA	NA	NA	NA
-0.049315	8.47535	-2.51024	0.0139499	0.162714	-3.62008	sp|O55131|SEPT7	sp|O55131|SEPT7	1	1	sp	O55131	2025-09-07	NS	no	NA	NA	NA	NA	NA	NA
0.0609069	7.56058	2.50729	0.0140586	0.163742	-3.57178	sp|Q99K85|SERC	sp|Q99K85|SERC	1	1	sp	Q99K85	SERC	NS	yes	NA	NA	NA	NA	NA	NA
-0.166008	5.18394	-2.50617	0.0141003	0.163986	-3.24865	sp|Q9JMG3|TMUB1	sp|Q9JMG3|TMUB1	1	1	sp	Q9JMG3	TMUB1	NS	no	NA	NA	NA	NA	NA	NA
0.117342	5.70436	2.50488	0.0141481	0.164167	-3.36005	sp|P70227|ITPR3	sp|P70227|ITPR3	1	1	sp	P70227	ITPR3	NS	no	NA	NA	NA	NA	NA	NA
0.0718575	8.44233	2.50463	0.0141573	0.164167	-3.63338	sp|P10852|4F2	sp|P10852|4F2	1	1	sp	P10852	4F2	NS	yes	NA	NA	NA	NA	NA	NA
-0.369326	2.76665	-2.50003	0.0143295	0.165598	-3.01998	sp|Q9ER47|KCNH7	sp|Q9ER47|KCNH7	1	1	sp	Q9ER47	KCNH7	NS	no	NA	NA	NA	NA	NA	NA
-0.0862663	5.35978	-2.49964	0.0143443	0.165598	-3.30258	sp|Q9JMH6|TRXR1	sp|Q9JMH6|TRXR1	1	1	sp	Q9JMH6	TRXR1	NS	no	NA	NA	NA	NA	NA	NA
0.351272	3.61743	2.4994	0.0143533	0.165598	-2.98761	sp|Q9Z2B2|UCP5	sp|Q9Z2B2|UCP5	1	1	sp	Q9Z2B2	UCP5	NS	no	NA	NA	NA	NA	NA	NA
-0.050688	7.74439	-2.4991	0.0143644	0.165598	-3.60109	sp|Q9QYB8|ADDB	sp|Q9QYB8|ADDB	1	1	sp	Q9QYB8	ADDB	NS	no	NA	NA	NA	NA	NA	NA
-0.26273	4.24978	-2.49847	0.0143883	0.165633	-3.05968	sp|Q8C0L8|COG5	sp|Q8C0L8|COG5	1	1	sp	Q8C0L8	COG5	NS	no	NA	NA	NA	NA	NA	NA
-0.203878	3.27399	-2.49675	0.0144533	0.166139	-2.97096	sp|Q9JKY0|CNOT9	sp|Q9JKY0|CNOT9	1	1	sp	Q9JKY0	CNOT9	NS	no	NA	NA	NA	NA	NA	NA
0.055346	5.1894	2.49575	0.0144914	0.166336	-3.28759	sp|Q9JLV5|CUL3	sp|Q9JLV5|CUL3	1	1	sp	Q9JLV5	CUL3	NS	no	NA	NA	NA	NA	NA	NA
0.0712795	3.78381	2.49192	0.0146377	0.167773	-3.01428	sp|Q61037|TSC2	sp|Q61037|TSC2	1	1	sp	Q61037	TSC2	NS	no	NA	NA	NA	NA	NA	NA
0.456371	1.16006	2.48888	0.0147545	0.168452	-3.33323	sp|P46718|PDCD2	sp|P46718|PDCD2	1	1	sp	P46718	PDCD2	NS	no	NA	NA	NA	NA	NA	NA
0.041677	8.85859	2.48887	0.014755	0.168452	-3.68843	sp|Q99PT1|GDIR1	sp|Q99PT1|GDIR1	1	1	sp	Q99PT1	GDIR1	NS	no	NA	NA	NA	NA	NA	NA
0.263152	2.49853	2.48824	0.0147793	0.168452	-3.05032	sp|P56528|CD38	sp|P56528|CD38	1	1	sp	P56528	CD38	NS	no	NA	NA	NA	NA	NA	NA
-0.0775243	6.07384	-2.48817	0.0147821	0.168452	-3.44384	sp|Q8BGD9|IF4B	sp|Q8BGD9|IF4B	1	1	sp	Q8BGD9	IF4B	NS	no	NA	NA	NA	NA	NA	NA
-0.133449	3.61851	-2.48611	0.0148619	0.169005	-3.00096	sp|Q8BYI8|F234B	sp|Q8BYI8|F234B	1	1	sp	Q8BYI8	F234B	NS	no	NA	NA	NA	NA	NA	NA
0.501939	1.83579	2.48557	0.014883	0.169005	-3.17041	sp|Q9WVC3|CAV2	sp|Q9WVC3|CAV2	1	1	sp	Q9WVC3	CAV2	NS	no	NA	NA	NA	NA	NA	NA
-0.13045	4.89139	-2.48527	0.0148946	0.169005	-3.23723	sp|Q8BHL8|PSMF1	sp|Q8BHL8|PSMF1	1	1	sp	Q8BHL8	PSMF1	NS	no	NA	NA	NA	NA	NA	NA
-0.0761992	5.38105	-2.48444	0.0149269	0.169079	-3.3415	sp|Q6P9R2|OXSR1	sp|Q6P9R2|OXSR1	1	1	sp	Q6P9R2	OXSR1	NS	no	NA	NA	NA	NA	NA	NA
-0.0577589	7.28177	-2.48401	0.0149439	0.169079	-3.60059	sp|Q9D358|PPAC	sp|Q9D358|PPAC	1	1	sp	Q9D358	PPAC	NS	no	NA	NA	NA	NA	NA	NA
-0.0516521	5.67238	-2.48174	0.0150325	0.169839	-3.39917	sp|Q64514|TPP2	sp|Q64514|TPP2	1	1	sp	Q64514	TPP2	NS	no	NA	NA	NA	NA	NA	NA
0.287963	3.89056	2.48057	0.0150788	0.170119	-3.06383	sp|Q8K2Q2|GSTO2	sp|Q8K2Q2|GSTO2	1	1	sp	Q8K2Q2	GSTO2	NS	no	NA	NA	NA	NA	NA	NA
-0.0698319	6.04378	-2.47673	0.0152306	0.171588	-3.4659	sp|Q60780|GAS7	sp|Q60780|GAS7	1	1	sp	Q60780	GAS7	NS	no	NA	NA	NA	NA	NA	NA
0.108066	5.06072	2.47442	0.0153226	0.172287	-3.31293	sp|Q6NTA4|RRAGB	sp|Q6NTA4|RRAGB	1	1	sp	Q6NTA4	RRAGB	NS	no	NA	NA	NA	NA	NA	NA
-0.0626059	7.50247	-2.47408	0.0153362	0.172287	-3.64103	sp|Q8BKX1|BAIP2	sp|Q8BKX1|BAIP2	1	1	sp	Q8BKX1	BAIP2	NS	no	NA	NA	NA	NA	NA	NA
-0.0717995	5.52774	-2.4718	0.0154275	0.173068	-3.39636	sp|Q9JL56|GDE1	sp|Q9JL56|GDE1	1	1	sp	Q9JL56	GDE1	NS	no	NA	NA	NA	NA	NA	NA
-0.0980502	5.5315	-2.46933	0.0155274	0.173698	-3.40121	sp|P28352|APEX1	sp|P28352|APEX1	1	1	sp	P28352	APEX1	NS	no	NA	NA	NA	NA	NA	NA
-0.145763	4.28551	-2.46854	0.0155591	0.173698	-3.13978	sp|Q6P3A8|ODBB	sp|Q6P3A8|ODBB	1	1	sp	Q6P3A8	ODBB	NS	no	NA	NA	NA	NA	NA	NA
0.171373	3.51074	2.4683	0.015569	0.173698	-3.036	sp|Q8K0V2|DCNL3	sp|Q8K0V2|DCNL3	1	1	sp	Q8K0V2	DCNL3	NS	no	NA	NA	NA	NA	NA	NA
-0.0588209	7.70276	-2.46824	0.0155714	0.173698	-3.66896	sp|O35737|HNRH1	sp|O35737|HNRH1	1	1	sp	O35737	HNRH1	NS	no	NA	NA	NA	NA	NA	NA
-0.10451	4.84381	-2.4646	0.0157197	0.174789	-3.27442	sp|O70585|DTNB	sp|O70585|DTNB	1	1	sp	O70585	DTNB	NS	no	NA	NA	NA	NA	NA	NA
-0.0631397	5.93078	-2.46435	0.0157298	0.174789	-3.47783	sp|O88685|PRS6A	sp|O88685|PRS6A	1	1	sp	O88685	PRS6A	NS	no	NA	NA	NA	NA	NA	NA
-0.0715569	7.31927	-2.46421	0.0157354	0.174789	-3.64864	sp|O89023|TPP1	sp|O89023|TPP1	1	1	sp	O89023	TPP1	NS	no	NA	NA	NA	NA	NA	NA
0.479805	2.34807	2.46184	0.0158328	0.175624	-3.1086	sp|Q9JLF6|TGM1	sp|Q9JLF6|TGM1	1	1	sp	Q9JLF6	TGM1	NS	no	NA	NA	NA	NA	NA	NA
0.0721526	5.7316	2.45817	0.0159844	0.177057	-3.46784	sp|P06801|MAOX	sp|P06801|MAOX	1	1	sp	P06801	MAOX	NS	no	NA	NA	NA	NA	NA	NA
0.0803065	5.7023	2.45519	0.0161085	0.178183	-3.47034	sp|Q8BWR2|PITH1	sp|Q8BWR2|PITH1	1	1	sp	Q8BWR2	PITH1	NS	no	NA	NA	NA	NA	NA	NA
-0.0883787	5.58648	-2.45412	0.0161533	0.178191	-3.44521	sp|Q03958|PFD6	sp|Q03958|PFD6	1	1	sp	Q03958	PFD6	NS	no	NA	NA	NA	NA	NA	NA
-0.060828	5.81463	-2.4541	0.0161542	0.178191	-3.48335	sp|Q8BHE3|ATCAY	sp|Q8BHE3|ATCAY	1	1	sp	Q8BHE3	ATCAY	NS	no	NA	NA	NA	NA	NA	NA
0.0521821	8.37831	2.45215	0.016236	0.178845	-3.7501	sp|P40142|TKT	sp|P40142|TKT	1	1	sp	P40142	TKT	NS	no	NA	NA	NA	NA	NA	NA
-0.0698648	4.42585	-2.44925	0.0163584	0.179942	-3.21715	sp|P70697|DCUP	sp|P70697|DCUP	1	1	sp	P70697	DCUP	NS	no	NA	NA	NA	NA	NA	NA
0.138131	3.19842	2.44811	0.0164067	0.180108	-3.06331	sp|Q9JJG0|TACC2	sp|Q9JJG0|TACC2	1	1	sp	Q9JJG0	TACC2	NS	no	NA	NA	NA	NA	NA	NA
-0.118365	6.88679	-2.44707	0.016451	0.180108	-3.64317	sp|Q61545|EWS	sp|Q61545|EWS	1	1	sp	Q61545	EWS	NS	no	NA	NA	NA	NA	NA	NA
-0.331338	6.02535	-2.4468	0.0164625	0.180108	-3.51731	sp|P10518|HEM2	sp|P10518|HEM2	1	1	sp	P10518	HEM2	NS	yes	NA	NA	NA	NA	NA	NA
-0.0600492	8.77326	-2.44676	0.0164644	0.180108	-3.78015	sp|P61979|HNRPK	sp|P61979|HNRPK	1	1	sp	P61979	HNRPK	NS	no	NA	NA	NA	NA	NA	NA
-0.0725834	5.13267	-2.44498	0.0165402	0.180615	-3.38151	sp|Q8CHG7|RPGF2	sp|Q8CHG7|RPGF2	1	1	sp	Q8CHG7	RPGF2	NS	no	NA	NA	NA	NA	NA	NA
-0.0729581	5.4641	-2.44448	0.0165615	0.180615	-3.44615	sp|Q99KK7|DPP3	sp|Q99KK7|DPP3	1	1	sp	Q99KK7	DPP3	NS	yes	NA	NA	NA	NA	NA	NA
-0.0778977	5.31051	-2.44407	0.0165792	0.180615	-3.41815	sp|Q91YP0|L2HDH	sp|Q91YP0|L2HDH	1	1	sp	Q91YP0	L2HDH	NS	no	NA	NA	NA	NA	NA	NA
-0.443353	5.44658	-2.44113	0.0167058	0.181745	-3.42438	sp|Q921K9|BCL7B	sp|Q921K9|BCL7B	1	1	sp	Q921K9	BCL7B	NS	no	NA	NA	NA	NA	NA	NA
-0.376107	3.01471	-2.43926	0.0167868	0.182375	-3.09714	sp|Q8K1S1|LGI4	sp|Q8K1S1|LGI4	1	1	sp	Q8K1S1	LGI4	NS	no	NA	NA	NA	NA	NA	NA
-0.0887765	5.8702	-2.43741	0.0168668	0.182893	-3.5278	sp|Q61481|PDE1A	sp|Q61481|PDE1A	1	1	sp	Q61481	PDE1A	NS	no	NA	NA	NA	NA	NA	NA
-0.273205	4.46258	-2.43646	0.0169082	0.182893	-3.23665	sp|Q9Z2E9|BSCL2	sp|Q9Z2E9|BSCL2	1	1	sp	Q9Z2E9	BSCL2	NS	no	NA	NA	NA	NA	NA	NA
-0.050961	7.14073	-2.43622	0.0169189	0.182893	-3.69679	sp|Q9CZ44|NSF1C	sp|Q9CZ44|NSF1C	1	1	sp	Q9CZ44	NSF1C	NS	no	NA	NA	NA	NA	NA	NA
-0.0749258	6.85875	-2.43604	0.0169268	0.182893	-3.66647	sp|Q9QUR7|PIN1	sp|Q9QUR7|PIN1	1	1	sp	Q9QUR7	PIN1	NS	no	NA	NA	NA	NA	NA	NA
0.170059	3.72922	2.43418	0.017008	0.18352	-3.12961	sp|Q2TA57|ASPH1	sp|Q2TA57|ASPH1	1	1	sp	Q2TA57	ASPH1	NS	no	NA	NA	NA	NA	NA	NA
-0.079363	10.605	-2.43331	0.0170462	0.183682	-3.86273	sp|P00405|COX2	sp|P00405|COX2	1	1	sp	P00405	COX2	NS	no	NA	NA	NA	NA	NA	NA
-0.515687	2.95922	-2.43226	0.0170927	0.183927	-3.12035	sp|P70665|SIAE	sp|P70665|SIAE	1	1	sp	P70665	SIAE	NS	no	NA	NA	NA	NA	NA	NA
-0.124413	9.77338	-2.43174	0.0171155	0.183927	-3.84457	tr|V9GX31|V9GX31	tr|V9GX31|V9GX31	1	1	tr	V9GX31	V9GX31	NS	no	NA	NA	NA	NA	NA	NA
-0.0952415	6.82863	-2.43097	0.0171497	0.183943	-3.67355	sp|O88809|DCX	sp|O88809|DCX	1	1	sp	O88809	DCX	NS	no	NA	NA	NA	NA	NA	NA
0.546535	1.79594	2.43034	0.0171772	0.183943	-3.25782	sp|Q8BHD8|PCMD2	sp|Q8BHD8|PCMD2	1	1	sp	Q8BHD8	PCMD2	NS	no	NA	NA	NA	NA	NA	NA
0.118173	4.8573	2.43013	0.0171866	0.183943	-3.36842	sp|Q9CYN9|RENR	sp|Q9CYN9|RENR	1	1	sp	Q9CYN9	RENR	NS	no	NA	NA	NA	NA	NA	NA
-0.128917	3.65538	-2.42879	0.0172461	0.184228	-3.11955	sp|Q8K1R3|PNPT1	sp|Q8K1R3|PNPT1	1	1	sp	Q8K1R3	PNPT1	NS	yes	NA	NA	NA	NA	NA	NA
0.146478	4.09872	2.42843	0.0172619	0.184228	-3.2056	sp|Q9WV32|ARC1B	sp|Q9WV32|ARC1B	1	1	sp	Q9WV32	ARC1B	NS	no	NA	NA	NA	NA	NA	NA
0.491056	3.74547	2.42745	0.0173058	0.184228	-3.15767	sp|Q62447|CCNC	sp|Q62447|CCNC	1	1	sp	Q62447	CCNC	NS	no	NA	NA	NA	NA	NA	NA
-0.0840012	5.30222	-2.42717	0.0173182	0.184228	-3.45354	sp|P32067|LA	sp|P32067|LA	1	1	sp	P32067	LA	NS	no	NA	NA	NA	NA	NA	NA
-0.0427651	6.27727	-2.42691	0.0173295	0.184228	-3.61216	sp|Q9JME5|AP3B2	sp|Q9JME5|AP3B2	1	1	sp	Q9JME5	AP3B2	NS	no	NA	NA	NA	NA	NA	NA
-0.107897	4.20727	-2.42467	0.01743	0.185048	-3.21956	sp|Q9ERL9|GCYA1	sp|Q9ERL9|GCYA1	1	1	sp	Q9ERL9	GCYA1	NS	no	NA	NA	NA	NA	NA	NA
-0.506364	6.18528	-2.4231	0.0175005	0.185308	-3.58421	sp|O08664|BCL7C	sp|O08664|BCL7C	1	1	sp	O08664	BCL7C	NS	no	NA	NA	NA	NA	NA	NA
0.126548	3.79068	2.42308	0.0175013	0.185308	-3.15956	sp|P51655|GPC4	sp|P51655|GPC4	1	1	sp	P51655	GPC4	NS	yes	NA	NA	NA	NA	NA	NA
-0.0402464	9.27881	-2.41787	0.017737	0.187552	-3.86324	sp|P17156|HSP72	sp|P17156|HSP72	1	1	sp	P17156	HSP72	NS	no	NA	NA	NA	NA	NA	NA
-0.0939823	7.79294	-2.41664	0.017793	0.187895	-3.79115	sp|Q99M71|EPDR1	sp|Q99M71|EPDR1	1	1	sp	Q99M71	EPDR1	NS	no	NA	NA	NA	NA	NA	NA
0.0582308	6.95436	2.41485	0.0178749	0.188508	-3.72941	sp|Q9WUM4|COR1C	sp|Q9WUM4|COR1C	1	1	sp	Q9WUM4	COR1C	NS	no	NA	NA	NA	NA	NA	NA
-0.0659546	4.55513	-2.41391	0.0179185	0.188716	-3.32236	sp|Q9QXB9|DRG2	sp|Q9QXB9|DRG2	1	1	sp	Q9QXB9	DRG2	NS	no	NA	NA	NA	NA	NA	NA
-0.103906	5.02331	-2.41144	0.0180323	0.189637	-3.43004	sp|Q8VCD6|REEP2	sp|Q8VCD6|REEP2	1	1	sp	Q8VCD6	REEP2	NS	no	NA	NA	NA	NA	NA	NA
0.200601	4.09048	2.41097	0.0180538	0.189637	-3.24375	sp|O88895|HDAC3	sp|O88895|HDAC3	1	1	sp	O88895	HDAC3	NS	no	NA	NA	NA	NA	NA	NA
-0.0390124	9.66728	-2.40978	0.018109	0.189731	-3.89205	sp|P08752|GNAI2	sp|P08752|GNAI2	1	1	sp	P08752	GNAI2	NS	no	NA	NA	NA	NA	NA	NA
-0.0469608	9.5374	-2.40916	0.0181378	0.189731	-3.88995	sp|Q9D051|ODPB	sp|Q9D051|ODPB	1	1	sp	Q9D051	ODPB	NS	no	NA	NA	NA	NA	NA	NA
-0.10348	4.21067	-2.40898	0.018146	0.189731	-3.25378	sp|Q8BL66|EEA1	sp|Q8BL66|EEA1	1	1	sp	Q8BL66	EEA1	NS	no	NA	NA	NA	NA	NA	NA
-0.0417102	9.74482	-2.40871	0.0181586	0.189731	-3.89643	sp|Q6R0H7|GNAS1	sp|Q6R0H7|GNAS1	1	1	sp	Q6R0H7	GNAS1	NS	no	NA	NA	NA	NA	NA	NA
0.326252	3.05339	2.4077	0.0182056	0.189972	-3.14009	sp|Q8BWP8|B4GA1	sp|Q8BWP8|B4GA1	1	1	sp	Q8BWP8	B4GA1	NS	no	NA	NA	NA	NA	NA	NA
0.0646646	6.14612	2.40641	0.018266	0.190235	-3.64402	sp|Q9CYH2|PXL2A	sp|Q9CYH2|PXL2A	1	1	sp	Q9CYH2	PXL2A	NS	no	NA	NA	NA	NA	NA	NA
-0.130511	4.36857	-2.40613	0.0182789	0.190235	-3.29181	sp|Q8BG18|NECA1	sp|Q8BG18|NECA1	1	1	sp	Q8BG18	NECA1	NS	no	NA	NA	NA	NA	NA	NA
-0.0899431	6.616	-2.40078	0.018531	0.192606	-3.71453	sp|Q8BTG7|NDRG4	sp|Q8BTG7|NDRG4	1	1	sp	Q8BTG7	NDRG4	NS	no	NA	NA	NA	NA	NA	NA
-0.25848	4.07456	-2.39935	0.0185987	0.193056	-3.23474	sp|Q9CPR5|RM15	sp|Q9CPR5|RM15	1	1	sp	Q9CPR5	RM15	NS	no	NA	NA	NA	NA	NA	NA
-0.166339	3.66128	-2.39836	0.0186455	0.193289	-3.17891	sp|Q91YI1|ATG13	sp|Q91YI1|ATG13	1	1	sp	Q91YI1	ATG13	NS	no	NA	NA	NA	NA	NA	NA
0.402435	3.02871	2.39735	0.0186939	0.193352	-3.15915	sp|P50285|FMO1	sp|P50285|FMO1	1	1	sp	P50285	FMO1	NS	no	NA	NA	NA	NA	NA	NA
0.163099	6.76734	2.39721	0.0187005	0.193352	-3.75114	sp|P56387|DYLT3	sp|P56387|DYLT3	1	1	sp	P56387	DYLT3	NS	no	NA	NA	NA	NA	NA	NA
-0.0768015	4.99146	-2.39595	0.0187609	0.193724	-3.45864	sp|Q6NS60|FBX41	sp|Q6NS60|FBX41	1	1	sp	Q6NS60	FBX41	NS	no	NA	NA	NA	NA	NA	NA
-0.0606318	4.69296	-2.39539	0.0187875	0.193746	-3.39414	sp|Q812A2|SRGP3	sp|Q812A2|SRGP3	1	1	sp	Q812A2	SRGP3	NS	no	NA	NA	NA	NA	NA	NA
-0.0684109	5.76207	-2.39308	0.0188985	0.194637	-3.61005	sp|Q9ERI6|RDH14	sp|Q9ERI6|RDH14	1	1	sp	Q9ERI6	RDH14	NS	no	NA	NA	NA	NA	NA	NA
0.0940805	6.10105	2.39249	0.0189272	0.19468	-3.6696	sp|P62331|ARF6	sp|P62331|ARF6	1	1	sp	P62331	ARF6	NS	no	NA	NA	NA	NA	NA	NA
-0.72085	3.50899	-2.39172	0.018964	0.194806	-3.16945	sp|Q80WC3|TNC18	sp|Q80WC3|TNC18	1	1	sp	Q80WC3	TNC18	NS	no	NA	NA	NA	NA	NA	NA
0.0982237	5.4578	2.39097	0.0190007	0.194929	-3.57254	sp|P97371|PSME1	sp|P97371|PSME1	1	1	sp	P97371	PSME1	NS	no	NA	NA	NA	NA	NA	NA
-0.201351	3.11398	-2.39007	0.0190444	0.195125	-3.175	sp|Q9CWR2|SMYD3	sp|Q9CWR2|SMYD3	1	1	sp	Q9CWR2	SMYD3	NS	no	NA	NA	NA	NA	NA	NA
0.0469206	6.91731	2.38482	0.0193003	0.196499	-3.79172	sp|Q9Z218|DPP6	sp|Q9Z218|DPP6	1	1	sp	Q9Z218	DPP6	NS	no	NA	NA	NA	NA	NA	NA
0.0911342	6.08413	2.38403	0.0193392	0.196499	-3.68574	sp|Q8QZT2|CCSAP	sp|Q8QZT2|CCSAP	1	1	sp	Q8QZT2	CCSAP	NS	no	NA	NA	NA	NA	NA	NA
0.355674	3.55499	2.38366	0.0193574	0.196499	-3.21365	tr|Q9D6I0|Q9D6I0	tr|Q9D6I0|Q9D6I0	1	1	tr	Q9D6I0	Q9D6I0	NS	no	NA	NA	NA	NA	NA	NA
-0.53239	3.7239	-2.38355	0.0193627	0.196499	-3.19989	sp|Q8CB77|ELOA1	sp|Q8CB77|ELOA1	1	1	sp	Q8CB77	ELOA1	NS	no	NA	NA	NA	NA	NA	NA
-0.077295	4.98267	-2.38349	0.0193656	0.196499	-3.48349	sp|Q9D428|GOG7B	sp|Q9D428|GOG7B	1	1	sp	Q9D428	GOG7B	NS	no	NA	NA	NA	NA	NA	NA
-0.0423882	8.16045	-2.38339	0.0193706	0.196499	-3.89	sp|P21279|GNAQ	sp|P21279|GNAQ	1	1	sp	P21279	GNAQ	NS	no	NA	NA	NA	NA	NA	NA
-0.233253	4.56067	-2.38328	0.0193763	0.196499	-3.37558	sp|Q8CHP5|PYM1	sp|Q8CHP5|PYM1	1	1	sp	Q8CHP5	PYM1	NS	no	NA	NA	NA	NA	NA	NA
0.0771359	4.42794	2.3829	0.019395	0.196499	-3.36944	sp|Q8CE90|MP2K7	sp|Q8CE90|MP2K7	1	1	sp	Q8CE90	MP2K7	NS	no	NA	NA	NA	NA	NA	NA
-0.0908423	4.11968	-2.38258	0.0194108	0.196499	-3.29036	sp|Q8VBT9|ASPC1	sp|Q8VBT9|ASPC1	1	1	sp	Q8VBT9	ASPC1	NS	no	NA	NA	NA	NA	NA	NA
-0.24689	10.0581	-2.38226	0.0194266	0.196499	-3.96191	sp|Q9JKD3|SCAM5	sp|Q9JKD3|SCAM5	1	1	sp	Q9JKD3	SCAM5	NS	no	NA	NA	NA	NA	NA	NA
-0.0497913	6.10163	-2.38134	0.0194718	0.196609	-3.68776	sp|Q8JZQ2|AFG32	sp|Q8JZQ2|AFG32	1	1	sp	Q8JZQ2	AFG32	NS	yes	NA	NA	NA	NA	NA	NA
-0.0709224	5.37253	-2.38065	0.0195059	0.196609	-3.56947	sp|Q8R4N0|CLYBL	sp|Q8R4N0|CLYBL	1	1	sp	Q8R4N0	CLYBL	NS	no	NA	NA	NA	NA	NA	NA
-0.0492621	5.95188	-2.38053	0.0195119	0.196609	-3.66777	sp|Q99LB6|MAT2B	sp|Q99LB6|MAT2B	1	1	sp	Q99LB6	MAT2B	NS	no	NA	NA	NA	NA	NA	NA
0.0939831	9.37016	2.37867	0.0196043	0.197288	-3.95468	sp|Q8R527|RHOQ	sp|Q8R527|RHOQ	1	1	sp	Q8R527	RHOQ	NS	no	NA	NA	NA	NA	NA	NA
-0.109891	4.45706	-2.37592	0.0197418	0.198421	-3.37724	sp|P70408|CAD10	sp|P70408|CAD10	1	1	sp	P70408	CAD10	NS	no	NA	NA	NA	NA	NA	NA
0.302997	2.96227	2.37363	0.0198566	0.199321	-3.20444	sp|O70209|PDLI3	sp|O70209|PDLI3	1	1	sp	O70209	PDLI3	NS	no	NA	NA	NA	NA	NA	NA
0.263962	8.36309	2.37077	0.0200011	0.200517	-3.93526	sp|Q8K023|AKC1H, sp|Q91WR5|AK1CL	sp|Q8K023|AKC1H;sp|Q91WR5|AK1CL	2	2	sp	Q8K023;Q91WR5	AKC1H;AK1CL	NS	no	NA	NA	NA	NA	NA	NA
0.439996	4.39426	2.3697	0.0200557	0.20081	-3.41044	sp|Q64127|TIF1A	sp|Q64127|TIF1A	1	1	sp	Q64127	TIF1A	NS	no	NA	NA	NA	NA	NA	NA
0.192916	3.46862	2.36454	0.0203193	0.203193	-3.23661	sp|G3X9J0|SI1L3	sp|G3X9J0|SI1L3	1	1	sp	G3X9J0	SI1L3	NS	no	NA	NA	NA	NA	NA	NA
-0.280557	2.17535	-2.36344	0.0203757	0.2035	-3.33251	sp|Q9JKK0|RCAN3	sp|Q9JKK0|RCAN3	1	1	sp	Q9JKK0	RCAN3	NS	no	NA	NA	NA	NA	NA	NA
-0.0843014	9.60237	-2.36106	0.0204987	0.20447	-3.99841	sp|P56135|ATPK	sp|P56135|ATPK	1	1	sp	P56135	ATPK	NS	no	NA	NA	NA	NA	NA	NA
0.125814	7.19129	2.35974	0.0205674	0.204703	-3.87653	sp|Q9JKV5|SCAM4	sp|Q9JKV5|SCAM4	1	1	sp	Q9JKV5	SCAM4	NS	no	NA	NA	NA	NA	NA	NA
-0.0586038	7.12798	-2.35901	0.0206051	0.204703	-3.86692	sp|Q9CRB9|MIC19	sp|Q9CRB9|MIC19	1	1	sp	Q9CRB9	MIC19	NS	no	NA	NA	NA	NA	NA	NA
0.0653113	4.17845	2.35891	0.0206103	0.204703	-3.36193	sp|Q9D4H1|EXOC2	sp|Q9D4H1|EXOC2	1	1	sp	Q9D4H1	EXOC2	NS	no	NA	NA	NA	NA	NA	NA
0.16378	4.7533	2.35782	0.0206671	0.204703	-3.50322	sp|Q8BWT5|DIP2A	sp|Q8BWT5|DIP2A	1	1	sp	Q8BWT5	DIP2A	NS	no	NA	NA	NA	NA	NA	NA
0.263933	3.57492	2.35778	0.0206691	0.204703	-3.26423	tr|G3X9X1|G3X9X1	tr|G3X9X1|G3X9X1	1	1	tr	G3X9X1	G3X9X1	NS	no	NA	NA	NA	NA	NA	NA
-0.131109	3.99822	-2.35728	0.0206952	0.204703	-3.31475	sp|Q8C547|HTR5B	sp|Q8C547|HTR5B	1	1	sp	Q8C547	HTR5B	NS	no	NA	NA	NA	NA	NA	NA
0.056121	5.83814	2.35714	0.0207029	0.204703	-3.70656	sp|Q6ZPJ3|UBE2O	sp|Q6ZPJ3|UBE2O	1	1	sp	Q6ZPJ3	UBE2O	NS	no	NA	NA	NA	NA	NA	NA
-0.0676563	4.8219	-2.35631	0.020746	0.204873	-3.50624	sp|Q8CG72|ARHL2	sp|Q8CG72|ARHL2	1	1	sp	Q8CG72	ARHL2	NS	no	NA	NA	NA	NA	NA	NA
0.134746	6.06115	2.3544	0.0208462	0.205606	-3.74897	sp|P58682|TLR8	sp|P58682|TLR8	1	1	sp	P58682	TLR8	NS	no	NA	NA	NA	NA	NA	NA
-0.0505379	8.18347	-2.35265	0.0209384	0.206259	-3.95908	sp|Q9D8N0|EF1G	sp|Q9D8N0|EF1G	1	1	sp	Q9D8N0	EF1G	NS	no	NA	NA	NA	NA	NA	NA
-0.0595158	7.4061	-2.35194	0.0209759	0.206371	-3.90691	sp|P14115|RL27A	sp|P14115|RL27A	1	1	sp	P14115	RL27A	NS	no	NA	NA	NA	NA	NA	NA
-0.170149	6.06264	-2.34599	0.0212927	0.209029	-3.75323	sp|Q922K9|FRK	sp|Q922K9|FRK	1	1	sp	Q922K9	FRK	NS	no	NA	NA	NA	NA	NA	NA
0.270448	4.13521	2.34587	0.0212988	0.209029	-3.3915	sp|P97382|KCAB3	sp|P97382|KCAB3	1	1	sp	P97382	KCAB3	NS	no	NA	NA	NA	NA	NA	NA
-0.24913	4.81838	-2.34451	0.0213722	0.20939	-3.51577	sp|Q3TZX3|S2533	sp|Q3TZX3|S2533	1	1	sp	Q3TZX3	S2533	NS	no	NA	NA	NA	NA	NA	NA
-0.129793	5.29036	-2.34377	0.0214117	0.20939	-3.62895	sp|Q501J7|PHAR4	sp|Q501J7|PHAR4	1	1	sp	Q501J7	PHAR4	NS	no	NA	NA	NA	NA	NA	NA
0.317905	2.47474	2.34307	0.0214497	0.20939	-3.29322	sp|Q8VC16|LRC14	sp|Q8VC16|LRC14	1	1	sp	Q8VC16	LRC14	NS	no	NA	NA	NA	NA	NA	NA
0.0566273	7.80569	2.34304	0.0214512	0.20939	-3.95823	sp|P20181|NTF3	sp|P20181|NTF3	1	1	sp	P20181	NTF3	NS	no	NA	NA	NA	NA	NA	NA
0.252753	5.46715	2.34273	0.0214678	0.20939	-3.68619	sp|Q8C0P0|GWL	sp|Q8C0P0|GWL	1	1	sp	Q8C0P0	GWL	NS	no	NA	NA	NA	NA	NA	NA
-0.179277	3.54162	-2.34079	0.0215729	0.209955	-3.27787	sp|Q9DBH0|WWP2	sp|Q9DBH0|WWP2	1	1	sp	Q9DBH0	WWP2	NS	no	NA	NA	NA	NA	NA	NA
-0.157578	3.82715	-2.34068	0.0215787	0.209955	-3.3158	sp|O88983|STX8	sp|O88983|STX8	1	1	sp	O88983	STX8	NS	no	NA	NA	NA	NA	NA	NA
-0.17199	3.6596	-2.33819	0.0217144	0.211016	-3.29582	sp|P81117|NUCB2	sp|P81117|NUCB2	1	1	sp	P81117	NUCB2	NS	no	NA	NA	NA	NA	NA	NA
0.188275	7.53397	2.33608	0.0218295	0.211873	-3.95724	sp|Q3TZ89|SC31B	sp|Q3TZ89|SC31B	1	1	sp	Q3TZ89	SC31B	NS	no	NA	NA	NA	NA	NA	NA
-0.0905697	6.0133	-2.33559	0.0218561	0.211873	-3.77239	sp|Q9CQJ6|DENR	sp|Q9CQJ6|DENR	1	1	sp	Q9CQJ6	DENR	NS	no	NA	NA	NA	NA	NA	NA
-0.0730484	4.31621	-2.33312	0.0219922	0.212932	-3.43616	sp|Q9QZQ1|AFAD	sp|Q9QZQ1|AFAD	1	1	sp	Q9QZQ1	AFAD	NS	no	NA	NA	NA	NA	NA	NA
-0.234012	3.09647	-2.33036	0.0221448	0.214148	-3.2822	sp|Q9CR25|DPH2	sp|Q9CR25|DPH2	1	1	sp	Q9CR25	DPH2	NS	no	NA	NA	NA	NA	NA	NA
-0.041221	6.69452	-2.32882	0.0222304	0.214713	-3.88432	sp|Q91VC3|IF4A3	sp|Q91VC3|IF4A3	1	1	sp	Q91VC3	IF4A3	NS	no	NA	NA	NA	NA	NA	NA
0.177475	5.91145	2.32829	0.0222598	0.214735	-3.78535	sp|P02463|CO4A1	sp|P02463|CO4A1	1	1	sp	P02463	CO4A1	NS	no	NA	NA	NA	NA	NA	NA
-0.0865567	5.73254	-2.32753	0.0223019	0.214879	-3.74632	sp|Q9DB34|CHM2A	sp|Q9DB34|CHM2A	1	1	sp	Q9DB34	CHM2A	NS	no	NA	NA	NA	NA	NA	NA
-0.113237	4.07519	-2.3261	0.0223823	0.215392	-3.39397	sp|Q9D8X2|CC124	sp|Q9D8X2|CC124	1	1	sp	Q9D8X2	CC124	NS	no	NA	NA	NA	NA	NA	NA
0.0899327	3.75189	2.32395	0.0225028	0.216289	-3.34926	sp|Q91ZU6|DYST	sp|Q91ZU6|DYST	1	1	sp	Q91ZU6	DYST	NS	no	NA	NA	NA	NA	NA	NA
-0.0600383	6.52801	-2.3233	0.0225394	0.216378	-3.87343	sp|Q8BXV2|BRI3B	sp|Q8BXV2|BRI3B	1	1	sp	Q8BXV2	BRI3B	NS	no	NA	NA	NA	NA	NA	NA
-0.0878743	4.69836	-2.32049	0.0226978	0.217635	-3.55099	sp|Q3URE1|ACSF3	sp|Q3URE1|ACSF3	1	1	sp	Q3URE1	ACSF3	NS	no	NA	NA	NA	NA	NA	NA
0.250152	5.46784	2.31871	0.0227992	0.218343	-3.73751	tr|Q8BWE1|Q8BWE1	tr|Q8BWE1|Q8BWE1	1	1	tr	Q8BWE1	Q8BWE1	NS	no	NA	NA	NA	NA	NA	NA
0.117854	4.43359	2.31398	0.0230699	0.220669	-3.51706	sp|Q8VI75|IPO4	sp|Q8VI75|IPO4	1	1	sp	Q8VI75	IPO4	NS	no	NA	NA	NA	NA	NA	NA
-0.127931	4.84241	-2.31131	0.0232238	0.221717	-3.60068	sp|Q9QZB7|ARP10	sp|Q9QZB7|ARP10	1	1	sp	Q9QZB7	ARP10	NS	no	NA	NA	NA	NA	NA	NA
-0.101426	4.26968	-2.31111	0.0232355	0.221717	-3.46811	tr|E9PXQ7|E9PXQ7	tr|E9PXQ7|E9PXQ7	1	1	tr	E9PXQ7	E9PXQ7	NS	no	NA	NA	NA	NA	NA	NA
0.0808014	6.78394	2.31015	0.0232909	0.221978	-3.94035	sp|Q8R5J9|PRAF3	sp|Q8R5J9|PRAF3	1	1	sp	Q8R5J9	PRAF3	NS	no	NA	NA	NA	NA	NA	NA
-0.15865	5.14249	-2.30965	0.0233198	0.221987	-3.66876	sp|Q6PGE7|SC6A7	sp|Q6PGE7|SC6A7	1	1	sp	Q6PGE7	SC6A7	NS	no	NA	NA	NA	NA	NA	NA
0.304562	2.84222	2.30648	0.0235047	0.223478	-3.32626	sp|Q8CE96|TRM6	sp|Q8CE96|TRM6	1	1	sp	Q8CE96	TRM6	NS	no	NA	NA	NA	NA	NA	NA
-0.236038	2.14158	-2.30499	0.0235919	0.223921	-3.42056	sp|O88839|ADA15	sp|O88839|ADA15	1	1	sp	O88839	ADA15	NS	no	NA	NA	NA	NA	NA	NA
-0.286478	4.47422	-2.30472	0.0236079	0.223921	-3.51234	tr|E9PV26|E9PV26	tr|E9PV26|E9PV26	1	1	tr	E9PV26	E9PV26	NS	no	NA	NA	NA	NA	NA	NA
0.0998433	4.80147	2.30319	0.0236975	0.224502	-3.62506	sp|Q3THG9|AASD1	sp|Q3THG9|AASD1	1	1	sp	Q3THG9	AASD1	NS	no	NA	NA	NA	NA	NA	NA
0.22509	3.33475	2.299	0.0239455	0.226393	-3.34916	sp|Q923B0|GGACT	sp|Q923B0|GGACT	1	1	sp	Q923B0	GGACT	NS	no	NA	NA	NA	NA	NA	NA
-0.225557	3.10671	-2.29861	0.0239687	0.226393	-3.33737	sp|Q6PD24|AN13D	sp|Q6PD24|AN13D	1	1	sp	Q6PD24	AN13D	NS	yes	NA	NA	NA	NA	NA	NA
0.0846918	5.11566	2.29838	0.0239828	0.226393	-3.70336	sp|Q80Y17|L2GL1	sp|Q80Y17|L2GL1	1	1	sp	Q80Y17	L2GL1	NS	no	NA	NA	NA	NA	NA	NA
0.116594	3.57391	2.29718	0.0240541	0.226796	-3.37508	sp|Q6PCN3|TTBK1	sp|Q6PCN3|TTBK1	1	1	sp	Q6PCN3	TTBK1	NS	no	NA	NA	NA	NA	NA	NA
-0.0886757	4.24546	-2.29332	0.0242853	0.228703	-3.49937	sp|Q8CGF7|TCRG1	sp|Q8CGF7|TCRG1	1	1	sp	Q8CGF7	TCRG1	NS	no	NA	NA	NA	NA	NA	NA
-0.0952982	4.5595	-2.29276	0.0243192	0.22875	-3.57441	sp|Q9CQY6|UQCC2	sp|Q9CQY6|UQCC2	1	1	sp	Q9CQY6	UQCC2	NS	no	NA	NA	NA	NA	NA	NA
-0.124755	3.69556	-2.28807	0.0246031	0.230874	-3.39885	sp|Q8VEB4|PAG15	sp|Q8VEB4|PAG15	1	1	sp	Q8VEB4	PAG15	NS	no	NA	NA	NA	NA	NA	NA
-0.0919628	7.32144	-2.28807	0.0246033	0.230874	-4.03702	sp|P24472|GSTA4	sp|P24472|GSTA4	1	1	sp	P24472	GSTA4	NS	no	NA	NA	NA	NA	NA	NA
-0.122203	4.06842	-2.28752	0.0246369	0.230893	-3.46865	sp|Q3TIR1|TPC13	sp|Q3TIR1|TPC13	1	1	sp	Q3TIR1	TPC13	NS	no	NA	NA	NA	NA	NA	NA
-0.0440547	8.69217	-2.28708	0.0246636	0.230893	-4.12941	sp|Q9Z2Q6|SEPT5	sp|Q9Z2Q6|SEPT5	1	1	sp	Q9Z2Q6	2025-09-05	NS	no	NA	NA	NA	NA	NA	NA
0.0937642	4.62311	2.28535	0.0247694	0.231516	-3.61953	sp|Q91YP2|NEUL	sp|Q91YP2|NEUL	1	1	sp	Q91YP2	NEUL	NS	no	NA	NA	NA	NA	NA	NA
-0.0374234	6.96543	-2.28503	0.0247886	0.231516	-4.01061	tr|E9PV04|E9PV04	tr|E9PV04|E9PV04	1	1	tr	E9PV04	E9PV04	NS	no	NA	NA	NA	NA	NA	NA
0.430208	2.27237	2.28419	0.0248402	0.231646	-3.40514	sp|Q8K479|C1QT5	sp|Q8K479|C1QT5	1	1	sp	Q8K479	C1QT5	NS	no	NA	NA	NA	NA	NA	NA
0.162503	2.5337	2.28385	0.024861	0.231646	-3.38692	sp|Q9Z0W3|NU160	sp|Q9Z0W3|NU160	1	1	sp	Q9Z0W3	NU160	NS	no	NA	NA	NA	NA	NA	NA
0.254807	4.22567	2.28223	0.024961	0.232148	-3.54052	tr|Q9DAV6|Q9DAV6	tr|Q9DAV6|Q9DAV6	1	1	tr	Q9DAV6	Q9DAV6	NS	no	NA	NA	NA	NA	NA	NA
-0.0735944	5.99583	-2.28149	0.0250063	0.232148	-3.88593	sp|O88998|NOE1	sp|O88998|NOE1	1	1	sp	O88998	NOE1	NS	no	NA	NA	NA	NA	NA	NA
0.814498	5.0126	2.28092	0.0250418	0.232148	-3.74858	sp|Q8CBY0|GATC	sp|Q8CBY0|GATC	1	1	sp	Q8CBY0	GATC	NS	no	NA	NA	NA	NA	NA	NA
-0.0531246	7.48357	-2.28047	0.0250694	0.232148	-4.0676	sp|F6SEU4|SYGP1	sp|F6SEU4|SYGP1	1	1	sp	F6SEU4	SYGP1	NS	no	NA	NA	NA	NA	NA	NA
-0.0605899	7.35882	-2.28029	0.0250808	0.232148	-4.05764	sp|P28661|SEPT4	sp|P28661|SEPT4	1	1	sp	P28661	2025-09-04	NS	no	NA	NA	NA	NA	NA	NA
0.0299675	7.17101	2.27937	0.025138	0.232148	-4.04565	sp|Q9JHU4|DYHC1	sp|Q9JHU4|DYHC1	1	1	sp	Q9JHU4	DYHC1	NS	no	NA	NA	NA	NA	NA	NA
0.224848	3.96555	2.27929	0.0251427	0.232148	-3.48576	sp|O35375|NRP2	sp|O35375|NRP2	1	1	sp	O35375	NRP2	NS	no	NA	NA	NA	NA	NA	NA
-0.0745655	4.90843	-2.27918	0.0251494	0.232148	-3.68689	sp|Q80U40|RIMB2	sp|Q80U40|RIMB2	1	1	sp	Q80U40	RIMB2	NS	no	NA	NA	NA	NA	NA	NA
-0.0839931	6.90108	-2.2776	0.0252477	0.232784	-4.01746	sp|P16056|MET, sp|Q62190|RON, sp|Q62270|SRMS	sp|P16056|MET;sp|Q62190|RON;sp|Q62270|SRMS	3	3	sp	P16056;Q62190;Q62270	MET;RON;SRMS	NS	no	NA	NA	NA	NA	NA	NA
-0.074247	5.66468	-2.27618	0.0253361	0.233328	-3.84446	sp|Q921L3|TMCO1	sp|Q921L3|TMCO1	1	1	sp	Q921L3	TMCO1	NS	no	NA	NA	NA	NA	NA	NA
-0.0878378	4.52239	-2.27523	0.0253955	0.233603	-3.60191	sp|Q8K019|BCLF1	sp|Q8K019|BCLF1	1	1	sp	Q8K019	BCLF1	NS	no	NA	NA	NA	NA	NA	NA
-0.0931915	7.12038	-2.27282	0.025547	0.234724	-4.05087	sp|P49312|ROA1	sp|P49312|ROA1	1	1	sp	P49312	ROA1	NS	no	NA	NA	NA	NA	NA	NA
0.530681	4.80829	2.27134	0.0256401	0.235307	-3.71534	sp|A2ARZ3|FSIP2	sp|A2ARZ3|FSIP2	1	1	sp	A2ARZ3	FSIP2	NS	no	NA	NA	NA	NA	NA	NA
-0.25438	2.76166	-2.26772	0.0258694	0.236985	-3.40489	sp|Q8BX17|GEMI5	sp|Q8BX17|GEMI5	1	1	sp	Q8BX17	GEMI5	NS	no	NA	NA	NA	NA	NA	NA
0.225999	2.72679	2.26714	0.0259064	0.236985	-3.39859	sp|Q02956|KPCZ	sp|Q02956|KPCZ	1	1	sp	Q02956	KPCZ	NS	no	NA	NA	NA	NA	NA	NA
0.312369	2.03583	2.2665	0.0259475	0.236985	-3.46621	sp|Q9JK53|PRELP	sp|Q9JK53|PRELP	1	1	sp	Q9JK53	PRELP	NS	no	NA	NA	NA	NA	NA	NA
-0.355911	3.16928	-2.26639	0.0259543	0.236985	-3.39302	tr|A2AF28|A2AF28	tr|A2AF28|A2AF28	1	1	tr	A2AF28	A2AF28	NS	no	NA	NA	NA	NA	NA	NA
0.188097	3.54606	2.2661	0.0259726	0.236985	-3.43254	sp|Q9ERN0|SCAM2	sp|Q9ERN0|SCAM2	1	1	sp	Q9ERN0	SCAM2	NS	no	NA	NA	NA	NA	NA	NA
-0.0376136	6.77929	-2.26525	0.0260275	0.237212	-4.03088	tr|A0A0N4SVP8|A0A0N4SVP8	tr|A0A0N4SVP8|A0A0N4SVP8	1	1	tr	A0A0N4SVP8	A0A0N4SVP8	NS	no	NA	NA	NA	NA	NA	NA
0.0668922	5.36927	2.26371	0.0261258	0.237718	-3.82556	sp|Q9CZ04|CSN7A	sp|Q9CZ04|CSN7A	1	1	sp	Q9CZ04	CSN7A	NS	no	NA	NA	NA	NA	NA	NA
-0.0901888	4.95924	-2.26294	0.0261755	0.237718	-3.73065	sp|Q9D924|ISCA1, tr|I3ITR1|I3ITR1	sp|Q9D924|ISCA1;tr|I3ITR1|I3ITR1	2	2	sp;tr	Q9D924;I3ITR1	ISCA1;I3ITR1	NS	no	NA	NA	NA	NA	NA	NA
0.195495	2.78019	2.26218	0.026224	0.237718	-3.40464	sp|Q5SWT3|S2535	sp|Q5SWT3|S2535	1	1	sp	Q5SWT3	S2535	NS	no	NA	NA	NA	NA	NA	NA
-0.12154	4.22109	-2.26217	0.0262248	0.237718	-3.55317	tr|A0A1W2P7H4|A0A1W2P7H4, tr|A0A1W2P7Z8|A0A1W2P7Z8	tr|A0A1W2P7H4|A0A1W2P7H4;tr|A0A1W2P7Z8|A0A1W2P7Z8	2	2	tr	A0A1W2P7H4;A0A1W2P7Z8	A0A1W2P7H4;A0A1W2P7Z8	NS	no	NA	NA	NA	NA	NA	NA
-0.0618763	5.43176	-2.26204	0.026233	0.237718	-3.83309	tr|Q9D6D0|Q9D6D0	tr|Q9D6D0|Q9D6D0	1	1	tr	Q9D6D0	Q9D6D0	NS	no	NA	NA	NA	NA	NA	NA
0.0756739	6.51953	2.26115	0.0262909	0.237852	-4.01046	sp|Q922B2|SYDC	sp|Q922B2|SYDC	1	1	sp	Q922B2	SYDC	NS	yes	NA	NA	NA	NA	NA	NA
0.2022	5.90829	2.26088	0.0263079	0.237852	-3.92862	sp|Q8BU27|PPM1M	sp|Q8BU27|PPM1M	1	1	sp	Q8BU27	PPM1M	NS	no	NA	NA	NA	NA	NA	NA
0.35373	3.42318	2.26024	0.0263496	0.237958	-3.43305	tr|A2AHY8|A2AHY8	tr|A2AHY8|A2AHY8	1	1	tr	A2AHY8	A2AHY8	NS	no	NA	NA	NA	NA	NA	NA
0.272964	2.25247	2.25832	0.0264739	0.238807	-3.45216	sp|Q60715|P4HA1	sp|Q60715|P4HA1	1	1	sp	Q60715	P4HA1	NS	no	NA	NA	NA	NA	NA	NA
-0.124964	3.00436	-2.25773	0.0265124	0.238883	-3.40846	sp|A2AAE1|K1109	sp|A2AAE1|K1109	1	1	sp	A2AAE1	K1109	NS	no	NA	NA	NA	NA	NA	NA
-0.222853	3.80649	-2.25661	0.0265849	0.239264	-3.47105	sp|Q8CAE9|PDXL2	sp|Q8CAE9|PDXL2	1	1	sp	Q8CAE9	PDXL2	NS	no	NA	NA	NA	NA	NA	NA
0.0829119	3.14491	2.25378	0.0267699	0.240656	-3.417	sp|Q0GA42|CNNM1	sp|Q0GA42|CNNM1	1	1	sp	Q0GA42	CNNM1	NS	no	NA	NA	NA	NA	NA	NA
-0.0584248	8.12671	-2.25222	0.0268727	0.241305	-4.17164	sp|P84104|SRSF3	sp|P84104|SRSF3	1	1	sp	P84104	SRSF3	NS	no	NA	NA	NA	NA	NA	NA
0.246615	2.82219	2.25124	0.0269372	0.241611	-3.42086	sp|Q9Z1X2|PTSS2	sp|Q9Z1X2|PTSS2	1	1	sp	Q9Z1X2	PTSS2	NS	no	NA	NA	NA	NA	NA	NA
-0.121247	4.2522	-2.24881	0.0270974	0.242773	-3.58679	tr|A0A1W2P6Q8|A0A1W2P6Q8, tr|A0A1W2P855|A0A1W2P855	tr|A0A1W2P6Q8|A0A1W2P6Q8;tr|A0A1W2P855|A0A1W2P855	2	2	tr	A0A1W2P6Q8;A0A1W2P855	A0A1W2P6Q8;A0A1W2P855	NS	no	NA	NA	NA	NA	NA	NA
-0.30755	2.7203	-2.24699	0.0272186	0.243287	-3.44242	sp|Q9CQM0|NICN1	sp|Q9CQM0|NICN1	1	1	sp	Q9CQM0	NICN1	NS	no	NA	NA	NA	NA	NA	NA
0.0859165	5.95199	2.24684	0.0272285	0.243287	-3.95949	sp|Q91X83|METK1	sp|Q91X83|METK1	1	1	sp	Q91X83	METK1	NS	no	NA	NA	NA	NA	NA	NA
-0.0448568	6.87235	-2.24625	0.0272676	0.243287	-4.08171	sp|P61082|UBC12	sp|P61082|UBC12	1	1	sp	P61082	UBC12	NS	no	NA	NA	NA	NA	NA	NA
0.0582326	7.47861	2.24573	0.0273025	0.243287	-4.1435	sp|P68404|KPCB	sp|P68404|KPCB	1	1	sp	P68404	KPCB	NS	no	NA	NA	NA	NA	NA	NA
0.200766	4.12843	2.24564	0.0273084	0.243287	-3.58715	sp|Q9CQY1|ATG12	sp|Q9CQY1|ATG12	1	1	sp	Q9CQY1	ATG12	NS	no	NA	NA	NA	NA	NA	NA
-0.0810878	7.71462	-2.24498	0.0273521	0.243403	-4.15916	sp|Q8CC35|SYNPO	sp|Q8CC35|SYNPO	1	1	sp	Q8CC35	SYNPO	NS	no	NA	NA	NA	NA	NA	NA
-0.139959	3.62285	-2.24245	0.0275222	0.24452	-3.47315	sp|Q8VCH5|RABEK	sp|Q8VCH5|RABEK	1	1	sp	Q8VCH5	RABEK	NS	no	NA	NA	NA	NA	NA	NA
0.0955505	4.77079	2.24172	0.027571	0.24452	-3.7436	sp|Q9QYB1|CLIC4	sp|Q9QYB1|CLIC4	1	1	sp	Q9QYB1	CLIC4	NS	no	NA	NA	NA	NA	NA	NA
-0.0410073	6.94281	-2.24148	0.0275873	0.24452	-4.09993	sp|P48722|HS74L	sp|P48722|HS74L	1	1	sp	P48722	HS74L	NS	no	NA	NA	NA	NA	NA	NA
-0.105893	4.67398	-2.24083	0.0276309	0.24452	-3.70689	sp|Q9JIW5|SMAD9	sp|Q9JIW5|SMAD9	1	1	sp	Q9JIW5	SMAD9	NS	no	NA	NA	NA	NA	NA	NA
0.0591738	6.8611	2.24081	0.027632	0.24452	-4.09562	sp|O08756|HCD2	sp|O08756|HCD2	1	1	sp	O08756	HCD2	NS	no	NA	NA	NA	NA	NA	NA
-0.0892219	4.23389	-2.24001	0.0276864	0.244728	-3.60222	sp|Q8VCE6|NT5M	sp|Q8VCE6|NT5M	1	1	sp	Q8VCE6	NT5M	NS	no	NA	NA	NA	NA	NA	NA
-0.153393	3.68514	-2.23954	0.0277178	0.244733	-3.48691	sp|O35099|M3K5	sp|O35099|M3K5	1	1	sp	O35099	M3K5	NS	no	NA	NA	NA	NA	NA	NA
0.298415	3.55761	2.23645	0.0279278	0.246312	-3.49403	sp|Q91XI1|DUS3L	sp|Q91XI1|DUS3L	1	1	sp	Q91XI1	DUS3L	NS	no	NA	NA	NA	NA	NA	NA
-0.139796	4.48254	-2.23546	0.0279951	0.246368	-3.66733	sp|Q99MB7|RN141	sp|Q99MB7|RN141	1	1	sp	Q99MB7	RN141	NS	no	NA	NA	NA	NA	NA	NA
-0.0350902	9.71286	-2.23459	0.0280544	0.246368	-4.27416	sp|Q9DBJ1|PGAM1	sp|Q9DBJ1|PGAM1	1	1	sp	Q9DBJ1	PGAM1	NS	no	NA	NA	NA	NA	NA	NA
-0.143673	3.69959	-2.23455	0.0280573	0.246368	-3.49882	sp|Q9WVD5|ORNT1	sp|Q9WVD5|ORNT1	1	1	sp	Q9WVD5	ORNT1	NS	no	NA	NA	NA	NA	NA	NA
0.487363	3.00582	2.23453	0.0280586	0.246368	-3.44969	sp|Q99LL5|PWP1	sp|Q99LL5|PWP1	1	1	sp	Q99LL5	PWP1	NS	no	NA	NA	NA	NA	NA	NA
-0.0752797	4.32987	-2.23377	0.0281104	0.24655	-3.63903	sp|Q03173|ENAH	sp|Q03173|ENAH	1	1	sp	Q03173	ENAH	NS	no	NA	NA	NA	NA	NA	NA
-0.0560627	5.64209	-2.23175	0.0282492	0.247493	-3.93402	sp|P47941|CRKL	sp|P47941|CRKL	1	1	sp	P47941	CRKL	NS	no	NA	NA	NA	NA	NA	NA
-0.206166	2.93235	-2.23051	0.0283345	0.247966	-3.4561	sp|Q78WH7|CK2N2	sp|Q78WH7|CK2N2	1	1	sp	Q78WH7	CK2N2	NS	no	NA	NA	NA	NA	NA	NA
-0.0849267	4.50429	-2.22899	0.0284393	0.248608	-3.69036	sp|Q8BHF7|PGPS1	sp|Q8BHF7|PGPS1	1	1	sp	Q8BHF7	PGPS1	NS	no	NA	NA	NA	NA	NA	NA
-0.103275	6.3864	-2.22623	0.028631	0.250008	-4.05678	sp|Q9D1Q6|ERP44	sp|Q9D1Q6|ERP44	1	1	sp	Q9D1Q6	ERP44	NS	no	NA	NA	NA	NA	NA	NA
0.12351	4.29517	2.22493	0.0287209	0.250517	-3.663	sp|Q9CQE1|NPS3B	sp|Q9CQE1|NPS3B	1	1	sp	Q9CQE1	NPS3B	NS	no	NA	NA	NA	NA	NA	NA
-0.216675	3.14594	-2.22077	0.0290125	0.252782	-3.47133	sp|O89106|FHIT	sp|O89106|FHIT	1	1	sp	O89106	FHIT	NS	yes	NA	NA	NA	NA	NA	NA
0.12792	3.16423	2.21955	0.0290987	0.253255	-3.47807	sp|Q61625|GRID2	sp|Q61625|GRID2	1	1	sp	Q61625	GRID2	NS	no	NA	NA	NA	NA	NA	NA
-0.120268	3.27939	-2.21893	0.0291423	0.253321	-3.48123	sp|Q6ZQB6|VIP2	sp|Q6ZQB6|VIP2	1	1	sp	Q6ZQB6	VIP2	NS	no	NA	NA	NA	NA	NA	NA
-0.0744915	5.86273	-2.2184	0.02918	0.253321	-3.99672	sp|P40336|VP26A	sp|P40336|VP26A	1	1	sp	P40336	VP26A	NS	no	NA	NA	NA	NA	NA	NA
0.11354	5.41825	2.21808	0.0292023	0.253321	-3.93133	sp|Q9JJV9|SCN5A	sp|Q9JJV9|SCN5A	1	1	sp	Q9JJV9	SCN5A	NS	no	NA	NA	NA	NA	NA	NA
-0.0719094	4.05236	-2.21715	0.0292682	0.25336	-3.60628	sp|Q99NB9|SF3B1	sp|Q99NB9|SF3B1	1	1	sp	Q99NB9	SF3B1	NS	no	NA	NA	NA	NA	NA	NA
0.0570544	7.53182	2.21705	0.0292751	0.25336	-4.20745	sp|Q8VBV7|CSN8	sp|Q8VBV7|CSN8	1	1	sp	Q8VBV7	CSN8	NS	no	NA	NA	NA	NA	NA	NA
0.249921	3.1328	2.21667	0.0293027	0.25336	-3.48339	tr|E9PYR1|E9PYR1	tr|E9PYR1|E9PYR1	1	1	tr	E9PYR1	E9PYR1	NS	no	NA	NA	NA	NA	NA	NA
0.149215	3.14583	2.21514	0.0294115	0.253752	-3.48515	sp|B9EJ80|PDZD8	sp|B9EJ80|PDZD8	1	1	sp	B9EJ80	PDZD8	NS	no	NA	NA	NA	NA	NA	NA
0.0807874	5.13976	2.21513	0.0294122	0.253752	-3.8798	sp|O88507|CNTFR	sp|O88507|CNTFR	1	1	sp	O88507	CNTFR	NS	no	NA	NA	NA	NA	NA	NA
-0.0953471	5.10095	-2.2144	0.0294637	0.25392	-3.86087	sp|P61327|MGN, sp|Q9CQL1|MGN2	sp|P61327|MGN;sp|Q9CQL1|MGN2	2	2	sp	P61327;Q9CQL1	MGN;MGN2	NS	no	NA	NA	NA	NA	NA	NA
0.0507585	5.61536	2.21277	0.0295803	0.254647	-3.97414	sp|Q9CQE8|RTRAF	sp|Q9CQE8|RTRAF	1	1	sp	Q9CQE8	RTRAF	NS	no	NA	NA	NA	NA	NA	NA
-0.053068	4.46383	-2.21102	0.0297057	0.25545	-3.71876	sp|Q80UJ7|RB3GP	sp|Q80UJ7|RB3GP	1	1	sp	Q80UJ7	RB3GP	NS	no	NA	NA	NA	NA	NA	NA
0.0604748	8.00328	2.21031	0.0297572	0.255557	-4.25396	sp|Q61753|SERA	sp|Q61753|SERA	1	1	sp	Q61753	SERA	NS	no	NA	NA	NA	NA	NA	NA
-0.0727251	5.51833	-2.20995	0.0297828	0.255557	-3.95578	sp|Q9D967|MGDP1	sp|Q9D967|MGDP1	1	1	sp	Q9D967	MGDP1	NS	no	NA	NA	NA	NA	NA	NA
-0.108657	4.45135	-2.20861	0.0298792	0.255566	-3.71549	sp|Q8K1J6|TRNT1	sp|Q8K1J6|TRNT1	1	1	sp	Q8K1J6	TRNT1	NS	no	NA	NA	NA	NA	NA	NA
-0.102621	4.49785	-2.20858	0.0298815	0.255566	-3.72782	sp|Q8R1S0|COQ6	sp|Q8R1S0|COQ6	1	1	sp	Q8R1S0	COQ6	NS	no	NA	NA	NA	NA	NA	NA
0.224133	3.51671	2.20808	0.0299178	0.255566	-3.53745	sp|Q8BP00|IQCB1	sp|Q8BP00|IQCB1	1	1	sp	Q8BP00	IQCB1	NS	no	NA	NA	NA	NA	NA	NA
-0.110014	7.32549	-2.20793	0.0299287	0.255566	-4.20533	sp|Q61496|DDX4	sp|Q61496|DDX4	1	1	sp	Q61496	DDX4	NS	no	NA	NA	NA	NA	NA	NA
0.163772	3.39615	2.2076	0.0299526	0.255566	-3.51974	sp|O88705|HCN3	sp|O88705|HCN3	1	1	sp	O88705	HCN3	NS	no	NA	NA	NA	NA	NA	NA
0.0734855	4.63088	2.20725	0.0299774	0.255566	-3.77745	sp|Q6P5F9|XPO1	sp|Q6P5F9|XPO1	1	1	sp	Q6P5F9	XPO1	NS	no	NA	NA	NA	NA	NA	NA
0.255616	2.56663	2.20657	0.0300266	0.255591	-3.50415	sp|Q9D8B1|AIG1	sp|Q9D8B1|AIG1	1	1	sp	Q9D8B1	AIG1	NS	no	NA	NA	NA	NA	NA	NA
-0.20498	4.11531	-2.20615	0.0300576	0.255591	-3.63174	sp|P55288|CAD11	sp|P55288|CAD11	1	1	sp	P55288	CAD11	NS	no	NA	NA	NA	NA	NA	NA
-0.181396	3.78725	-2.20588	0.0300771	0.255591	-3.56465	sp|Q9D8X1|CUTC	sp|Q9D8X1|CUTC	1	1	sp	Q9D8X1	CUTC	NS	no	NA	NA	NA	NA	NA	NA
-0.12163	4.09856	-2.20398	0.030215	0.256488	-3.63813	sp|Q80YF9|RHG33	sp|Q80YF9|RHG33	1	1	sp	Q80YF9	RHG33	NS	no	NA	NA	NA	NA	NA	NA
0.116894	4.43829	2.20241	0.0303297	0.257185	-3.74224	sp|E9PZQ0|RYR1	sp|E9PZQ0|RYR1	1	1	sp	E9PZQ0	RYR1	NS	no	NA	NA	NA	NA	NA	NA
0.0890666	7.03086	2.20013	0.0304973	0.25833	-4.19966	sp|P61079|UB2D3	sp|P61079|UB2D3	1	1	sp	P61079	UB2D3	NS	no	NA	NA	NA	NA	NA	NA
0.0957495	4.56667	2.19917	0.030568	0.258515	-3.77935	sp|P28658|ATX10	sp|P28658|ATX10	1	1	sp	P28658	ATX10	NS	yes	NA	NA	NA	NA	NA	NA
-0.129106	5.18845	-2.19894	0.0305844	0.258515	-3.90832	sp|Q91W69|EPN3	sp|Q91W69|EPN3	1	1	sp	Q91W69	EPN3	NS	no	NA	NA	NA	NA	NA	NA
-0.0806414	5.4111	-2.1977	0.0306765	0.258565	-3.95996	sp|P15116|CADH2	sp|P15116|CADH2	1	1	sp	P15116	CADH2	NS	no	NA	NA	NA	NA	NA	NA
-0.214136	3.13698	-2.19755	0.0306875	0.258565	-3.51043	sp|Q9D8V7|SC11C	sp|Q9D8V7|SC11C	1	1	sp	Q9D8V7	SC11C	NS	no	NA	NA	NA	NA	NA	NA
-0.0983783	4.25519	-2.19754	0.0306883	0.258565	-3.68967	sp|Q66L44|CBARP	sp|Q66L44|CBARP	1	1	sp	Q66L44	CBARP	NS	no	NA	NA	NA	NA	NA	NA
-0.0993847	3.45811	-2.1945	0.0309131	0.260115	-3.54099	sp|Q9R0M0|CELR2	sp|Q9R0M0|CELR2	1	1	sp	Q9R0M0	CELR2	NS	no	NA	NA	NA	NA	NA	NA
0.0559339	5.57695	2.19417	0.0309379	0.260115	-4.0057	sp|Q60865|CAPR1	sp|Q60865|CAPR1	1	1	sp	Q60865	CAPR1	NS	no	NA	NA	NA	NA	NA	NA
0.0593651	7.48306	2.19297	0.0310277	0.260486	-4.25361	sp|Q9CVB6|ARPC2	sp|Q9CVB6|ARPC2	1	1	sp	Q9CVB6	ARPC2	NS	no	NA	NA	NA	NA	NA	NA
-0.0732233	6.98493	-2.19259	0.0310559	0.260486	-4.20476	sp|P51859|HDGF	sp|P51859|HDGF	1	1	sp	P51859	HDGF	NS	no	NA	NA	NA	NA	NA	NA
-0.0952811	4.95493	-2.19225	0.0310808	0.260486	-3.87233	sp|P08030|APT	sp|P08030|APT	1	1	sp	P08030	APT	NS	no	NA	NA	NA	NA	NA	NA
0.0668173	6.32606	2.19152	0.0311361	0.260674	-4.12736	sp|Q8K009|AL1L2	sp|Q8K009|AL1L2	1	1	sp	Q8K009	AL1L2	NS	no	NA	NA	NA	NA	NA	NA
0.134953	7.20071	2.18837	0.0313719	0.262146	-4.24139	sp|P56546|CTBP2	sp|P56546|CTBP2	1	1	sp	P56546	CTBP2	NS	no	NA	NA	NA	NA	NA	NA
0.325156	2.16608	2.18829	0.0313781	0.262146	-3.56285	sp|Q8BR07|BICD1	sp|Q8BR07|BICD1	1	1	sp	Q8BR07	BICD1	NS	yes	NA	NA	NA	NA	NA	NA
-0.07165	5.26762	-2.18783	0.0314129	0.26216	-3.9515	sp|Q64442|DHSO	sp|Q64442|DHSO	1	1	sp	Q64442	DHSO	NS	no	NA	NA	NA	NA	NA	NA
-0.233144	3.31712	-2.18709	0.0314689	0.262193	-3.53663	sp|Q9DCI9|RM32	sp|Q9DCI9|RM32	1	1	sp	Q9DCI9	RM32	NS	no	NA	NA	NA	NA	NA	NA
0.0602561	6.97988	2.1869	0.0314831	0.262193	-4.22055	sp|Q3UGR5|HDHD2	sp|Q3UGR5|HDHD2	1	1	sp	Q3UGR5	HDHD2	NS	no	NA	NA	NA	NA	NA	NA
-0.218937	3.23418	-2.18555	0.0315853	0.262501	-3.53432	sp|Q99JW1|AB17A	sp|Q99JW1|AB17A	1	1	sp	Q99JW1	AB17A	NS	no	NA	NA	NA	NA	NA	NA
0.288405	2.62014	2.18554	0.0315863	0.262501	-3.53389	sp|Q62440|TLE1	sp|Q62440|TLE1	1	1	sp	Q62440	TLE1	NS	no	NA	NA	NA	NA	NA	NA
0.0520657	9.63062	2.18419	0.0316882	0.262936	-4.37757	sp|P62761|VISL1	sp|P62761|VISL1	1	1	sp	P62761	VISL1	NS	no	NA	NA	NA	NA	NA	NA
0.196155	3.85152	2.18397	0.031705	0.262936	-3.64266	sp|P70313|NOS3	sp|P70313|NOS3	1	1	sp	P70313	NOS3	NS	no	NA	NA	NA	NA	NA	NA
0.209966	3.44581	2.1832	0.0317641	0.26315	-3.5712	sp|P18581|CTR2	sp|P18581|CTR2	1	1	sp	P18581	CTR2	NS	no	NA	NA	NA	NA	NA	NA
-0.495697	3.15772	-2.18198	0.0318566	0.263641	-3.53487	sp|A2AF53|T185A, sp|Q8R3R5|T185B	sp|A2AF53|T185A;sp|Q8R3R5|T185B	2	2	sp	A2AF53;Q8R3R5	T185A;T185B	NS	no	NA	NA	NA	NA	NA	NA
0.276481	5.26688	2.18126	0.0319116	0.26382	-3.98561	tr|Q9DBK7|Q9DBK7	tr|Q9DBK7|Q9DBK7	1	1	tr	Q9DBK7	Q9DBK7	NS	no	NA	NA	NA	NA	NA	NA
0.0964507	3.9322	2.17992	0.0320147	0.264396	-3.66202	sp|Q80VP9|ASPH2	sp|Q80VP9|ASPH2	1	1	sp	Q80VP9	ASPH2	NS	no	NA	NA	NA	NA	NA	NA
-0.158153	3.37835	-2.17921	0.0320692	0.264398	-3.55742	sp|O89114|DNJB5	sp|O89114|DNJB5	1	1	sp	O89114	DNJB5	NS	no	NA	NA	NA	NA	NA	NA
-0.32599	2.12323	-2.17904	0.0320817	0.264398	-3.60376	tr|S4R1W5|S4R1W5	tr|S4R1W5|S4R1W5	1	1	tr	S4R1W5	S4R1W5	NS	no	NA	NA	NA	NA	NA	NA
-0.0868152	7.37389	-2.17812	0.0321528	0.264709	-4.27143	sp|Q6PDM2|SRSF1	sp|Q6PDM2|SRSF1	1	1	sp	Q6PDM2	SRSF1	NS	no	NA	NA	NA	NA	NA	NA
-0.0482446	6.84731	-2.17708	0.0322333	0.265096	-4.22164	sp|Q91XM9|DLG2	sp|Q91XM9|DLG2	1	1	sp	Q91XM9	DLG2	NS	no	NA	NA	NA	NA	NA	NA
-0.148523	5.78328	-2.17637	0.0322879	0.26527	-4.06542	sp|Q8BH04|PCKGM	sp|Q8BH04|PCKGM	1	1	sp	Q8BH04	PCKGM	NS	no	NA	NA	NA	NA	NA	NA
-0.147975	5.55039	-2.17558	0.0323491	0.265497	-4.02642	sp|P54830|PTN5	sp|P54830|PTN5	1	1	sp	P54830	PTN5	NS	no	NA	NA	NA	NA	NA	NA
-0.100713	4.64656	-2.17502	0.0323922	0.265576	-3.83107	sp|A2A690|TANC2	sp|A2A690|TANC2	1	1	sp	A2A690	TANC2	NS	no	NA	NA	NA	NA	NA	NA
0.0911334	4.10746	2.17308	0.0325427	0.266533	-3.71523	tr|O08797|O08797	tr|O08797|O08797	1	1	tr	O08797	O08797	NS	no	NA	NA	NA	NA	NA	NA
-0.159705	4.59416	-2.1723	0.0326036	0.266757	-3.81817	sp|Q9JK83|PAR6B, sp|Q9JK84|PAR6G	sp|Q9JK83|PAR6B;sp|Q9JK84|PAR6G	2	2	sp	Q9JK83;Q9JK84	PAR6B;PAR6G	NS	no	NA	NA	NA	NA	NA	NA
-0.0956186	6.36831	-2.17176	0.0326456	0.266825	-4.16621	sp|P05480|SRC	sp|P05480|SRC	1	1	sp	P05480	SRC	NS	no	NA	NA	NA	NA	NA	NA
-0.544528	3.64176	-2.16826	0.0329192	0.268784	-3.58919	sp|O35177|CASL	sp|O35177|CASL	1	1	sp	O35177	CASL	NS	no	NA	NA	NA	NA	NA	NA
0.0769346	6.89922	2.16494	0.0331815	0.270049	-4.25696	sp|O08530|S1PR1	sp|O08530|S1PR1	1	1	sp	O08530	S1PR1	NS	no	NA	NA	NA	NA	NA	NA
0.1836	3.08616	2.1641	0.0332475	0.270049	-3.56959	sp|Q3U308|CTU2	sp|Q3U308|CTU2	1	1	sp	Q3U308	CTU2	NS	no	NA	NA	NA	NA	NA	NA
-0.27995	3.15724	-2.16386	0.0332668	0.270049	-3.56664	tr|A0A0N4SVR5|A0A0N4SVR5	tr|A0A0N4SVR5|A0A0N4SVR5	1	1	tr	A0A0N4SVR5	A0A0N4SVR5	NS	no	NA	NA	NA	NA	NA	NA
0.235413	3.19258	2.16377	0.0332744	0.270049	-3.57839	sp|Q2KN98|CYTSA	sp|Q2KN98|CYTSA	1	1	sp	Q2KN98	CYTSA	NS	no	NA	NA	NA	NA	NA	NA
-0.106162	5.12264	-2.16341	0.0333024	0.270049	-3.96694	sp|Q8K221|ARFP2	sp|Q8K221|ARFP2	1	1	sp	Q8K221	ARFP2	NS	no	NA	NA	NA	NA	NA	NA
-0.234233	2.51963	-2.16329	0.033312	0.270049	-3.58348	sp|Q3UUF8|AN34B	sp|Q3UUF8|AN34B	1	1	sp	Q3UUF8	AN34B	NS	no	NA	NA	NA	NA	NA	NA
-0.0438908	9.34782	-2.16328	0.0333129	0.270049	-4.41184	sp|P99029|PRDX5	sp|P99029|PRDX5	1	1	sp	P99029	PRDX5	NS	no	NA	NA	NA	NA	NA	NA
-0.0491531	5.75467	-2.16216	0.0334021	0.270495	-4.09464	sp|Q8R574|KPRB	sp|Q8R574|KPRB	1	1	sp	Q8R574	KPRB	NS	no	NA	NA	NA	NA	NA	NA
0.0692014	5.96232	2.16163	0.0334438	0.270557	-4.1346	sp|Q99KF1|TMED9	sp|Q99KF1|TMED9	1	1	sp	Q99KF1	TMED9	NS	no	NA	NA	NA	NA	NA	NA
0.119135	4.45811	2.16049	0.0335352	0.271019	-3.82938	sp|Q8BZ81|LRRT3	sp|Q8BZ81|LRRT3	1	1	sp	Q8BZ81	LRRT3	NS	no	NA	NA	NA	NA	NA	NA
0.529414	4.58501	2.15938	0.0336241	0.271261	-3.88717	sp|Q99M74|KRT82	sp|Q99M74|KRT82	1	1	sp	Q99M74	KRT82	NS	no	NA	NA	NA	NA	NA	NA
0.387682	1.74125	2.15926	0.0336336	0.271261	-3.65004	sp|Q62087|PON3	sp|Q62087|PON3	1	1	sp	Q62087	PON3	NS	no	NA	NA	NA	NA	NA	NA
-0.0954611	4.62714	-2.15715	0.0338028	0.271907	-3.86113	sp|Q8K4R4|PITC1	sp|Q8K4R4|PITC1	1	1	sp	Q8K4R4	PITC1	NS	no	NA	NA	NA	NA	NA	NA
0.451404	4.77153	2.15687	0.0338248	0.271907	-3.93443	sp|Q5EBH1|RASF5	sp|Q5EBH1|RASF5	1	1	sp	Q5EBH1	RASF5	NS	no	NA	NA	NA	NA	NA	NA
0.21466	3.60848	2.15669	0.0338399	0.271907	-3.64535	sp|Q8VC30|TKFC	sp|Q8VC30|TKFC	1	1	sp	Q8VC30	TKFC	NS	yes	NA	NA	NA	NA	NA	NA
-0.192104	4.04718	-2.15655	0.033851	0.271907	-3.71026	sp|Q9CXW2|RT22	sp|Q9CXW2|RT22	1	1	sp	Q9CXW2	RT22	NS	no	NA	NA	NA	NA	NA	NA
-0.210701	2.88452	-2.15428	0.0340341	0.2731	-3.57998	sp|Q8CGC4|LS14B	sp|Q8CGC4|LS14B	1	1	sp	Q8CGC4	LS14B	NS	no	NA	NA	NA	NA	NA	NA
-0.0899576	5.69665	-2.15232	0.0341929	0.274097	-4.10235	sp|Q8BNY6|NCS1	sp|Q8BNY6|NCS1	1	1	sp	Q8BNY6	NCS1	NS	no	NA	NA	NA	NA	NA	NA
0.313914	2.39983	2.15147	0.0342622	0.274375	-3.59729	tr|E9Q774|E9Q774	tr|E9Q774|E9Q774	1	1	tr	E9Q774	E9Q774	NS	no	NA	NA	NA	NA	NA	NA
-0.0558207	5.31747	-2.1506	0.0343328	0.274662	-4.03714	sp|Q8BTZ7|GMPPB	sp|Q8BTZ7|GMPPB	1	1	sp	Q8BTZ7	GMPPB	NS	no	NA	NA	NA	NA	NA	NA
-0.336162	5.76822	-2.14963	0.034412	0.274832	-4.10489	sp|Q9CXE2|BCL7A	sp|Q9CXE2|BCL7A	1	1	sp	Q9CXE2	BCL7A	NS	no	NA	NA	NA	NA	NA	NA
0.0636753	5.58957	2.14949	0.0344235	0.274832	-4.09811	sp|P40630|TFAM	sp|P40630|TFAM	1	1	sp	P40630	TFAM	NS	no	NA	NA	NA	NA	NA	NA
-0.107908	5.43252	-2.14879	0.0344809	0.274832	-4.06035	sp|Q8VD33|SGTB	sp|Q8VD33|SGTB	1	1	sp	Q8VD33	SGTB	NS	no	NA	NA	NA	NA	NA	NA
-0.119292	3.79415	-2.14864	0.0344927	0.274832	-3.67565	sp|B2RQC6|PYR1	sp|B2RQC6|PYR1	1	1	sp	B2RQC6	PYR1	NS	no	NA	NA	NA	NA	NA	NA
0.179525	6.34659	2.1473	0.0346026	0.275149	-4.22469	sp|Q6P5E6|GGA2	sp|Q6P5E6|GGA2	1	1	sp	Q6P5E6	GGA2	NS	no	NA	NA	NA	NA	NA	NA
-0.0754598	7.41247	-2.14677	0.0346458	0.275149	-4.33866	sp|P61255|RL26	sp|P61255|RL26	1	1	sp	P61255	RL26	NS	no	NA	NA	NA	NA	NA	NA
0.100972	8.8635	2.14662	0.0346588	0.275149	-4.43134	sp|P84084|ARF5	sp|P84084|ARF5	1	1	sp	P84084	ARF5	NS	no	NA	NA	NA	NA	NA	NA
-0.0997552	3.49734	-2.14646	0.0346716	0.275149	-3.63066	sp|Q9CSN1|SNW1	sp|Q9CSN1|SNW1	1	1	sp	Q9CSN1	SNW1	NS	no	NA	NA	NA	NA	NA	NA
0.0433262	5.08424	2.1457	0.0347342	0.27537	-4.00418	sp|Q80UG2|PLXA4	sp|Q80UG2|PLXA4	1	1	sp	Q80UG2	PLXA4	NS	no	NA	NA	NA	NA	NA	NA
0.0800158	5.47523	2.145	0.0347919	0.275403	-4.08725	sp|Q8K2K6|AGFG1	sp|Q8K2K6|AGFG1	1	1	sp	Q8K2K6	AGFG1	NS	no	NA	NA	NA	NA	NA	NA
-0.155943	3.70109	-2.14463	0.0348223	0.275403	-3.6629	sp|Q9WTX2|PRKRA	sp|Q9WTX2|PRKRA	1	1	sp	Q9WTX2	PRKRA	NS	no	NA	NA	NA	NA	NA	NA
-0.117202	4.87931	-2.14434	0.0348459	0.275403	-3.94741	sp|O70228|ATP9A	sp|O70228|ATP9A	1	1	sp	O70228	ATP9A	NS	no	NA	NA	NA	NA	NA	NA
-0.108708	7.1771	-2.14396	0.0348774	0.275403	-4.32239	sp|Q9Z0P4|PALM	sp|Q9Z0P4|PALM	1	1	sp	Q9Z0P4	PALM	NS	no	NA	NA	NA	NA	NA	NA
0.172633	2.86505	2.14317	0.0349431	0.275647	-3.59734	sp|Q920N2|BPL1	sp|Q920N2|BPL1	1	1	sp	Q920N2	BPL1	NS	no	NA	NA	NA	NA	NA	NA
-0.0702995	5.4102	-2.14182	0.0350546	0.275822	-4.07216	sp|Q9JII5|DAZP1	sp|Q9JII5|DAZP1	1	1	sp	Q9JII5	DAZP1	NS	no	NA	NA	NA	NA	NA	NA
0.343354	3.23773	2.14164	0.0350698	0.275822	-3.62352	sp|Q8BJD1|ITIH5	sp|Q8BJD1|ITIH5	1	1	sp	Q8BJD1	ITIH5	NS	no	NA	NA	NA	NA	NA	NA
-0.373992	2.1974	-2.14164	0.0350698	0.275822	-3.64792	sp|Q8K285|FCHO1	sp|Q8K285|FCHO1	1	1	sp	Q8K285	FCHO1	NS	no	NA	NA	NA	NA	NA	NA
-0.0785168	6.23639	-2.14119	0.0351072	0.275842	-4.2093	sp|Q8BJH1|ZC21A	sp|Q8BJH1|ZC21A	1	1	sp	Q8BJH1	ZC21A	NS	yes	NA	NA	NA	NA	NA	NA
0.116971	3.06357	2.14003	0.0352039	0.27601	-3.60761	sp|Q8BHS3|RBM22	sp|Q8BHS3|RBM22	1	1	sp	Q8BHS3	RBM22	NS	no	NA	NA	NA	NA	NA	NA
-0.452691	3.23304	-2.14	0.0352061	0.27601	-3.60675	sp|Q8C2E4|PTCD1	sp|Q8C2E4|PTCD1	1	1	sp	Q8C2E4	PTCD1	NS	no	NA	NA	NA	NA	NA	NA
-0.0832377	3.99786	-2.13968	0.0352331	0.27601	-3.73908	sp|Q9CQV4|RETR3	sp|Q9CQV4|RETR3	1	1	sp	Q9CQV4	RETR3	NS	no	NA	NA	NA	NA	NA	NA
-0.08428	4.27517	-2.13768	0.0354	0.277044	-3.81009	sp|Q924L1|LTMD1	sp|Q924L1|LTMD1	1	1	sp	Q924L1	LTMD1	NS	no	NA	NA	NA	NA	NA	NA
-0.059973	5.87039	-2.13706	0.0354514	0.277133	-4.16304	sp|O08529|CAN2	sp|O08529|CAN2	1	1	sp	O08529	CAN2	NS	no	NA	NA	NA	NA	NA	NA
-0.0808095	4.58205	-2.13671	0.0354814	0.277133	-3.89101	sp|Q80Y24|PRIC2	sp|Q80Y24|PRIC2	1	1	sp	Q80Y24	PRIC2	NS	no	NA	NA	NA	NA	NA	NA
0.32107	1.85832	2.13126	0.0359405	0.280442	-3.67492	sp|P50427|STS	sp|P50427|STS	1	1	sp	P50427	STS	NS	no	NA	NA	NA	NA	NA	NA
-0.0923569	4.8214	-2.13013	0.0360369	0.280918	-3.96257	sp|Q62523|ZYX	sp|Q62523|ZYX	1	1	sp	Q62523	ZYX	NS	no	NA	NA	NA	NA	NA	NA
-0.55835	4.19225	-2.12858	0.0361689	0.281467	-3.76153	sp|P01864|GCAB	sp|P01864|GCAB	1	1	sp	P01864	GCAB	NS	yes	NA	NA	NA	NA	NA	NA
0.110391	5.43591	2.12847	0.0361785	0.281467	-4.11429	sp|Q9ERG2|STRN3	sp|Q9ERG2|STRN3	1	1	sp	Q9ERG2	STRN3	NS	no	NA	NA	NA	NA	NA	NA
-0.481098	3.97634	-2.12751	0.0362601	0.281703	-3.7233	sp|P01863|GCAA, sp|P01865|GCAM	sp|P01863|GCAA;sp|P01865|GCAM	2	2	sp	P01863;P01865	GCAA;GCAM	NS	no	NA	NA	NA	NA	NA	NA
-0.0616822	5.33902	-2.12728	0.0362799	0.281703	-4.08706	sp|O88746|TOM1	sp|O88746|TOM1	1	1	sp	O88746	TOM1	NS	yes	NA	NA	NA	NA	NA	NA
0.104577	5.38473	2.12643	0.0363522	0.281945	-4.10809	sp|Q62205|SCN9A	sp|Q62205|SCN9A	1	1	sp	Q62205	SCN9A	NS	no	NA	NA	NA	NA	NA	NA
0.240178	5.09986	2.12608	0.0363823	0.281945	-4.0581	sp|Q9D5V5|CUL5	sp|Q9D5V5|CUL5	1	1	sp	Q9D5V5	CUL5	NS	no	NA	NA	NA	NA	NA	NA
-0.0379521	8.01964	-2.12542	0.0364391	0.282109	-4.42618	sp|Q8BVE3|VATH	sp|Q8BVE3|VATH	1	1	sp	Q8BVE3	VATH	NS	no	NA	NA	NA	NA	NA	NA
-0.147086	2.96916	-2.12459	0.0365107	0.282387	-3.62704	sp|Q5DTN8|JKIP3	sp|Q5DTN8|JKIP3	1	1	sp	Q5DTN8	JKIP3	NS	no	NA	NA	NA	NA	NA	NA
-0.124959	5.50985	-2.12381	0.036577	0.282391	-4.12331	sp|Q8BMA3|CNKR3	sp|Q8BMA3|CNKR3	1	1	sp	Q8BMA3	CNKR3	NS	no	NA	NA	NA	NA	NA	NA
-0.059237	4.89612	-2.12375	0.0365824	0.282391	-3.99609	sp|Q8BSS9|LIPA2	sp|Q8BSS9|LIPA2	1	1	sp	Q8BSS9	LIPA2	NS	no	NA	NA	NA	NA	NA	NA
-0.0847447	8.9468	-2.12063	0.0368522	0.284196	-4.48464	sp|Q9D0J8|PTMS	sp|Q9D0J8|PTMS	1	1	sp	Q9D0J8	PTMS	NS	no	NA	NA	NA	NA	NA	NA
0.409765	2.4909	2.11936	0.0369622	0.284268	-3.63927	sp|Q62009|POSTN	sp|Q62009|POSTN	1	1	sp	Q62009	POSTN	NS	no	NA	NA	NA	NA	NA	NA
-0.323107	4.11614	-2.11856	0.0370317	0.284268	-3.78557	sp|Q6QD59|SEC20	sp|Q6QD59|SEC20	1	1	sp	Q6QD59	SEC20	NS	no	NA	NA	NA	NA	NA	NA
-0.052118	5.37749	-2.11817	0.0370657	0.284268	-4.11336	sp|Q6ZPE2|MTMR5	sp|Q6ZPE2|MTMR5	1	1	sp	Q6ZPE2	MTMR5	NS	no	NA	NA	NA	NA	NA	NA
-0.168064	3.79339	-2.11806	0.0370753	0.284268	-3.72753	sp|Q8C5P7|TDRP	sp|Q8C5P7|TDRP	1	1	sp	Q8C5P7	TDRP	NS	no	NA	NA	NA	NA	NA	NA
0.0496624	6.61689	2.11794	0.0370854	0.284268	-4.3153	sp|Q9CQW1|YKT6	sp|Q9CQW1|YKT6	1	1	sp	Q9CQW1	YKT6	NS	no	NA	NA	NA	NA	NA	NA
0.18026	3.5995	2.11785	0.0370933	0.284268	-3.71186	sp|Q9DBX6|CP2S1	sp|Q9DBX6|CP2S1	1	1	sp	Q9DBX6	CP2S1	NS	no	NA	NA	NA	NA	NA	NA
-0.0569675	6.96237	-2.11762	0.0371135	0.284268	-4.35439	sp|Q8BL97|SRSF7	sp|Q8BL97|SRSF7	1	1	sp	Q8BL97	SRSF7	NS	no	NA	NA	NA	NA	NA	NA
-0.168047	4.25667	-2.1168	0.0371853	0.284268	-3.83788	sp|Q8K2Q5|CHCH7	sp|Q8K2Q5|CHCH7	1	1	sp	Q8K2Q5	CHCH7	NS	no	NA	NA	NA	NA	NA	NA
0.148847	3.82183	2.11663	0.0371999	0.284268	-3.75741	sp|P42567|EPS15	sp|P42567|EPS15	1	1	sp	P42567	EPS15	NS	no	NA	NA	NA	NA	NA	NA
0.302178	3.74289	2.11606	0.0372503	0.284268	-3.75019	sp|Q91YY4|ATPF2	sp|Q91YY4|ATPF2	1	1	sp	Q91YY4	ATPF2	NS	no	NA	NA	NA	NA	NA	NA
0.40847	6.50623	2.11599	0.0372563	0.284268	-4.31796	sp|Q9Z2S7|T22D3	sp|Q9Z2S7|T22D3	1	1	sp	Q9Z2S7	T22D3	NS	no	NA	NA	NA	NA	NA	NA
0.045101	8.11655	2.11497	0.0373451	0.28432	-4.45493	sp|Q8BFR5|EFTU	sp|Q8BFR5|EFTU	1	1	sp	Q8BFR5	EFTU	NS	no	NA	NA	NA	NA	NA	NA
-0.13792	5.57108	-2.11477	0.0373631	0.28432	-4.1515	sp|P62305|RUXE	sp|P62305|RUXE	1	1	sp	P62305	RUXE	NS	no	NA	NA	NA	NA	NA	NA
-0.28416	2.78464	-2.11468	0.0373709	0.28432	-3.64385	sp|Q3TBW2|RM10	sp|Q3TBW2|RM10	1	1	sp	Q3TBW2	RM10	NS	no	NA	NA	NA	NA	NA	NA
-0.0372208	6.56742	-2.11418	0.0374148	0.284381	-4.31234	sp|Q920I9|WDR7	sp|Q920I9|WDR7	1	1	sp	Q920I9	WDR7	NS	no	NA	NA	NA	NA	NA	NA
-0.115382	3.79714	-2.11306	0.0375132	0.284557	-3.74093	sp|Q7TMQ7|WDR91	sp|Q7TMQ7|WDR91	1	1	sp	Q7TMQ7	WDR91	NS	no	NA	NA	NA	NA	NA	NA
-0.0811133	7.91209	-2.11275	0.0375407	0.284557	-4.44353	sp|P20357|MTAP2	sp|P20357|MTAP2	1	1	sp	P20357	MTAP2	NS	no	NA	NA	NA	NA	NA	NA
0.11248	4.51451	2.11269	0.0375457	0.284557	-3.93479	sp|P0C192|LRC4B	sp|P0C192|LRC4B	1	1	sp	P0C192	LRC4B	NS	no	NA	NA	NA	NA	NA	NA
-0.105685	5.80613	-2.11216	0.0375921	0.284637	-4.19934	sp|Q920E5|FPPS	sp|Q920E5|FPPS	1	1	sp	Q920E5	FPPS	NS	no	NA	NA	NA	NA	NA	NA
0.326822	1.75769	2.11028	0.0377588	0.285223	-3.71311	tr|O88325|O88325	tr|O88325|O88325	1	1	tr	O88325	O88325	NS	no	NA	NA	NA	NA	NA	NA
-0.163557	4.77297	-2.1101	0.0377745	0.285223	-3.98328	sp|Q9CR59|G45IP	sp|Q9CR59|G45IP	1	1	sp	Q9CR59	G45IP	NS	no	NA	NA	NA	NA	NA	NA
-0.322874	3.64723	-2.10939	0.0378377	0.285223	-3.70583	sp|Q8K2H4|ACAP1	sp|Q8K2H4|ACAP1	1	1	sp	Q8K2H4	ACAP1	NS	no	NA	NA	NA	NA	NA	NA
0.0884311	4.59454	2.10885	0.0378851	0.285223	-3.96106	sp|O35343|IMA3	sp|O35343|IMA3	1	1	sp	O35343	IMA3	NS	no	NA	NA	NA	NA	NA	NA
-0.0503999	6.00713	-2.10863	0.0379047	0.285223	-4.24106	sp|Q6P9K8|CSKI1	sp|Q6P9K8|CSKI1	1	1	sp	Q6P9K8	CSKI1	NS	no	NA	NA	NA	NA	NA	NA
0.0866195	4.21857	2.10831	0.0379331	0.285223	-3.8648	sp|Q52KF3|SPIR1	sp|Q52KF3|SPIR1	1	1	sp	Q52KF3	SPIR1	NS	no	NA	NA	NA	NA	NA	NA
0.134269	4.04298	2.10814	0.0379485	0.285223	-3.82424	sp|Q811L6|MAST4	sp|Q811L6|MAST4	1	1	sp	Q811L6	MAST4	NS	no	NA	NA	NA	NA	NA	NA
-0.0702248	4.96402	-2.10788	0.0379712	0.285223	-4.04189	sp|Q9Z1W9|STK39	sp|Q9Z1W9|STK39	1	1	sp	Q9Z1W9	STK39	NS	yes	NA	NA	NA	NA	NA	NA
0.11285	5.19726	2.10723	0.0380294	0.285223	-4.10821	sp|Q9Z2N8|ACL6A	sp|Q9Z2N8|ACL6A	1	1	sp	Q9Z2N8	ACL6A	NS	no	NA	NA	NA	NA	NA	NA
-0.433969	2.13437	-2.10723	0.0380298	0.285223	-3.7027	sp|Q9D8Z1|ASCC1	sp|Q9D8Z1|ASCC1	1	1	sp	Q9D8Z1	ASCC1	NS	no	NA	NA	NA	NA	NA	NA
0.146424	3.68163	2.1067	0.0380763	0.285302	-3.74555	sp|E9PV86|MCTP1	sp|E9PV86|MCTP1	1	1	sp	E9PV86	MCTP1	NS	no	NA	NA	NA	NA	NA	NA
-0.124473	5.47024	-2.10433	0.0382879	0.286617	-4.15378	sp|Q91WK5|GCSH	sp|Q91WK5|GCSH	1	1	sp	Q91WK5	GCSH	NS	no	NA	NA	NA	NA	NA	NA
-0.045814	6.74997	-2.10228	0.0384725	0.287515	-4.35978	sp|Q62418|DBNL	sp|Q62418|DBNL	1	1	sp	Q62418	DBNL	NS	no	NA	NA	NA	NA	NA	NA
-0.0659929	4.85039	-2.10186	0.0385104	0.287515	-4.02668	sp|B1AZP2|DLGP4	sp|B1AZP2|DLGP4	1	1	sp	B1AZP2	DLGP4	NS	no	NA	NA	NA	NA	NA	NA
0.0641978	5.40172	2.10179	0.0385169	0.287515	-4.15733	sp|Q9JKB1|UCHL3	sp|Q9JKB1|UCHL3	1	1	sp	Q9JKB1	UCHL3	NS	yes	NA	NA	NA	NA	NA	NA
0.0366262	8.25188	2.10099	0.0385887	0.287657	-4.49101	sp|P47754|CAZA2	sp|P47754|CAZA2	1	1	sp	P47754	CAZA2	NS	no	NA	NA	NA	NA	NA	NA
0.0937289	7.69924	2.10077	0.0386085	0.287657	-4.45654	sp|Q9D1C1|UBE2C	sp|Q9D1C1|UBE2C	1	1	sp	Q9D1C1	UBE2C	NS	no	NA	NA	NA	NA	NA	NA
0.172481	2.96625	2.09986	0.0386902	0.287995	-3.66929	sp|Q02788|CO6A2	sp|Q02788|CO6A2	1	1	sp	Q02788	CO6A2	NS	no	NA	NA	NA	NA	NA	NA
-0.171201	5.43315	-2.09934	0.038738	0.28808	-4.15314	sp|Q6PGF7|EXOC8	sp|Q6PGF7|EXOC8	1	1	sp	Q6PGF7	EXOC8	NS	no	NA	NA	NA	NA	NA	NA
0.341225	2.55674	2.09743	0.0389106	0.288882	-3.67065	sp|Q9CQ56|USE1	sp|Q9CQ56|USE1	1	1	sp	Q9CQ56	USE1	NS	no	NA	NA	NA	NA	NA	NA
0.297759	3.91333	2.09721	0.0389306	0.288882	-3.82272	sp|Q922P9|GLYR1	sp|Q922P9|GLYR1	1	1	sp	Q922P9	GLYR1	NS	no	NA	NA	NA	NA	NA	NA
0.181589	2.459	2.09694	0.0389553	0.288882	-3.67645	sp|Q9EPU5|TNR21	sp|Q9EPU5|TNR21	1	1	sp	Q9EPU5	TNR21	NS	no	NA	NA	NA	NA	NA	NA
-0.0527517	5.35456	-2.09621	0.0390217	0.289103	-4.1514	tr|D3YVV7|D3YVV7	tr|D3YVV7|D3YVV7	1	1	tr	D3YVV7	D3YVV7	NS	no	NA	NA	NA	NA	NA	NA
0.224141	4.94052	2.0951	0.0391233	0.289123	-4.08135	sp|Q3UU35|OVOS	sp|Q3UU35|OVOS	1	1	sp	Q3UU35	OVOS	NS	no	NA	NA	NA	NA	NA	NA
-0.12361	3.56864	-2.095	0.0391317	0.289123	-3.72994	sp|A2APY7|NDUF5	sp|A2APY7|NDUF5	1	1	sp	A2APY7	NDUF5	NS	no	NA	NA	NA	NA	NA	NA
0.0585452	8.33285	2.09485	0.0391459	0.289123	-4.50847	sp|Q8BLQ9|CADM2	sp|Q8BLQ9|CADM2	1	1	sp	Q8BLQ9	CADM2	NS	no	NA	NA	NA	NA	NA	NA
0.169984	4.39331	2.09458	0.0391703	0.289123	-3.94213	sp|P24788|CD11B	sp|P24788|CD11B	1	1	sp	P24788	CD11B	NS	no	NA	NA	NA	NA	NA	NA
-0.0587523	4.76384	-2.09415	0.03921	0.289147	-4.02045	sp|O08688|CAN5	sp|O08688|CAN5	1	1	sp	O08688	CAN5	NS	no	NA	NA	NA	NA	NA	NA
0.0983389	5.28301	2.09283	0.039331	0.289507	-4.15312	sp|P58404|STRN4	sp|P58404|STRN4	1	1	sp	P58404	STRN4	NS	no	NA	NA	NA	NA	NA	NA
-0.0585674	7.09606	-2.09278	0.0393355	0.289507	-4.41794	sp|Q501J6|DDX17	sp|Q501J6|DDX17	1	1	sp	Q501J6	DDX17	NS	no	NA	NA	NA	NA	NA	NA
-0.139046	3.44801	-2.09242	0.0393686	0.289507	-3.71554	sp|Q99JP0|M4K3	sp|Q99JP0|M4K3	1	1	sp	Q99JP0	M4K3	NS	no	NA	NA	NA	NA	NA	NA
0.0867681	4.39444	2.09059	0.0395361	0.290166	-3.94357	sp|Q8R5H1|UBP15	sp|Q8R5H1|UBP15	1	1	sp	Q8R5H1	UBP15	NS	no	NA	NA	NA	NA	NA	NA
0.0849295	5.46648	2.09028	0.0395646	0.290166	-4.19318	sp|O35864|CSN5	sp|O35864|CSN5	1	1	sp	O35864	CSN5	NS	no	NA	NA	NA	NA	NA	NA
-0.134791	3.72148	-2.0902	0.0395722	0.290166	-3.76512	sp|Q9ET26|RN114	sp|Q9ET26|RN114	1	1	sp	Q9ET26	RN114	NS	no	NA	NA	NA	NA	NA	NA
0.17462	5.9666	2.08985	0.0396047	0.290166	-4.28221	tr|Q63ZW6|Q63ZW6	tr|Q63ZW6|Q63ZW6	1	1	tr	Q63ZW6	Q63ZW6	NS	no	NA	NA	NA	NA	NA	NA
-0.0500883	10.748	-2.08808	0.0397686	0.291097	-4.60021	sp|O55042|SYUA	sp|O55042|SYUA	1	1	sp	O55042	SYUA	NS	no	NA	NA	NA	NA	NA	NA
0.0578595	6.67123	2.08749	0.0398233	0.291229	-4.38295	sp|P14869|RLA0	sp|P14869|RLA0	1	1	sp	P14869	RLA0	NS	no	NA	NA	NA	NA	NA	NA
-0.373645	3.10725	-2.08701	0.0398674	0.291282	-3.68826	sp|P58406|HRH3	sp|P58406|HRH3	1	1	sp	P58406	HRH3	NS	no	NA	NA	NA	NA	NA	NA
0.137196	3.43805	2.08588	0.0399723	0.291779	-3.73772	sp|Q61464|ZN638	sp|Q61464|ZN638	1	1	sp	Q61464	ZN638	NS	no	NA	NA	NA	NA	NA	NA
0.126397	4.63593	2.08519	0.0400366	0.29198	-4.01944	sp|Q3UX61|NAA11	sp|Q3UX61|NAA11	1	1	sp	Q3UX61	NAA11	NS	no	NA	NA	NA	NA	NA	NA
-0.394724	1.81929	-2.08199	0.0403357	0.293717	-3.76839	tr|A0A0A6YXW6|A0A0A6YXW6	tr|A0A0A6YXW6|A0A0A6YXW6	1	1	tr	A0A0A6YXW6	A0A0A6YXW6	NS	no	NA	NA	NA	NA	NA	NA
-0.0434375	6.72364	-2.08184	0.040349	0.293717	-4.39663	sp|O54734|OST48	sp|O54734|OST48	1	1	sp	O54734	OST48	NS	no	NA	NA	NA	NA	NA	NA
0.0884026	5.3017	2.08108	0.0404205	0.293967	-4.17886	tr|G3X9G9|G3X9G9, tr|Q5I0W6|Q5I0W6	tr|G3X9G9|G3X9G9;tr|Q5I0W6|Q5I0W6	2	2	tr	G3X9G9;Q5I0W6	G3X9G9;Q5I0W6	NS	no	NA	NA	NA	NA	NA	NA
-0.0706045	6.29196	-2.07949	0.0405702	0.294785	-4.33954	sp|O08547|SC22B	sp|O08547|SC22B	1	1	sp	O08547	SC22B	NS	no	NA	NA	NA	NA	NA	NA
0.123377	8.98125	2.07792	0.0407185	0.295398	-4.57307	sp|Q3V132|ADT4	sp|Q3V132|ADT4	1	1	sp	Q3V132	ADT4	NS	no	NA	NA	NA	NA	NA	NA
0.311913	1.29443	2.07781	0.0407291	0.295398	-3.81083	sp|Q80UX8|ABHDD	sp|Q80UX8|ABHDD	1	1	sp	Q80UX8	ABHDD	NS	no	NA	NA	NA	NA	NA	NA
-0.400166	3.12881	-2.07679	0.0408248	0.295429	-3.70493	sp|Q8BMC3|SHC2	sp|Q8BMC3|SHC2	1	1	sp	Q8BMC3	SHC2	NS	no	NA	NA	NA	NA	NA	NA
-0.14015	4.18357	-2.07665	0.0408387	0.295429	-3.89562	sp|P16014|SCG1	sp|P16014|SCG1	1	1	sp	P16014	SCG1	NS	no	NA	NA	NA	NA	NA	NA
0.0393968	11.7683	2.07658	0.0408453	0.295429	-4.6493	sp|Q9JJZ2|TBA8	sp|Q9JJZ2|TBA8	1	1	sp	Q9JJZ2	TBA8	NS	no	NA	NA	NA	NA	NA	NA
0.127201	3.57747	2.0739	0.0410997	0.296532	-3.78187	sp|Q9D071|MMS19	sp|Q9D071|MMS19	1	1	sp	Q9D071	MMS19	NS	no	NA	NA	NA	NA	NA	NA
0.195334	2.90495	2.07377	0.0411125	0.296532	-3.70853	sp|P37172|ACVR1	sp|P37172|ACVR1	1	1	sp	P37172	ACVR1	NS	no	NA	NA	NA	NA	NA	NA
-0.148436	4.57065	-2.07348	0.0411401	0.296532	-4.00186	sp|Q9QZH3|PPIE	sp|Q9QZH3|PPIE	1	1	sp	Q9QZH3	PPIE	NS	no	NA	NA	NA	NA	NA	NA
0.0525006	7.37159	2.0734	0.0411476	0.296532	-4.4845	sp|Q9DBP5|KCY	sp|Q9DBP5|KCY	1	1	sp	Q9DBP5	KCY	NS	no	NA	NA	NA	NA	NA	NA
-0.0670665	5.32441	-2.07112	0.0413647	0.297826	-4.19262	sp|Q9D6F4|GBRA4	sp|Q9D6F4|GBRA4	1	1	sp	Q9D6F4	GBRA4	NS	no	NA	NA	NA	NA	NA	NA
0.145373	3.45044	2.06912	0.0415574	0.298623	-3.76903	tr|E9PWQ3|E9PWQ3	tr|E9PWQ3|E9PWQ3	1	1	tr	E9PWQ3	E9PWQ3	NS	no	NA	NA	NA	NA	NA	NA
0.196893	2.67266	2.06903	0.0415662	0.298623	-3.71219	sp|P97813|PLD2	sp|P97813|PLD2	1	1	sp	P97813	PLD2	NS	no	NA	NA	NA	NA	NA	NA
0.0651471	5.94471	2.06877	0.0415908	0.298623	-4.31484	sp|Q9CQ10|CHMP3	sp|Q9CQ10|CHMP3	1	1	sp	Q9CQ10	CHMP3	NS	no	NA	NA	NA	NA	NA	NA
0.0872767	3.68267	2.0684	0.0416263	0.298623	-3.80986	sp|Q80YV4|PANK4	sp|Q80YV4|PANK4	1	1	sp	Q80YV4	PANK4	NS	no	NA	NA	NA	NA	NA	NA
-0.0755415	6.44566	-2.06564	0.0418931	0.300143	-4.38865	sp|Q60749|KHDR1	sp|Q60749|KHDR1	1	1	sp	Q60749	KHDR1	NS	no	NA	NA	NA	NA	NA	NA
-0.13486	3.11688	-2.06542	0.0419139	0.300143	-3.72709	sp|Q9EQK5|MVP	sp|Q9EQK5|MVP	1	1	sp	Q9EQK5	MVP	NS	no	NA	NA	NA	NA	NA	NA
-0.0606812	8.63585	-2.06476	0.0419778	0.300329	-4.58214	sp|Q9WTT4|VATG2	sp|Q9WTT4|VATG2	1	1	sp	Q9WTT4	VATG2	NS	no	NA	NA	NA	NA	NA	NA
0.296133	3.70436	2.06307	0.0421425	0.301235	-3.83602	sp|P61215|CAH10	sp|P61215|CAH10	1	1	sp	P61215	CAH10	NS	no	NA	NA	NA	NA	NA	NA
0.18363	2.75153	2.06165	0.0422807	0.301951	-3.72354	sp|Q8CEE7|RDH13	sp|Q8CEE7|RDH13	1	1	sp	Q8CEE7	RDH13	NS	no	NA	NA	NA	NA	NA	NA
-0.113347	7.26344	-2.06077	0.0423665	0.302291	-4.49497	sp|P99027|RLA2	sp|P99027|RLA2	1	1	sp	P99027	RLA2	NS	no	NA	NA	NA	NA	NA	NA
0.0683035	4.63024	2.05976	0.042465	0.302552	-4.06157	sp|P70297|STAM1	sp|P70297|STAM1	1	1	sp	P70297	STAM1	NS	no	NA	NA	NA	NA	NA	NA
0.192184	3.54746	2.05962	0.0424795	0.302552	-3.80458	sp|Q5U680|SAMC	sp|Q5U680|SAMC	1	1	sp	Q5U680	SAMC	NS	no	NA	NA	NA	NA	NA	NA
-0.0467228	5.28175	-2.0576	0.0426778	0.303691	-4.21097	sp|Q8CGC7|SYEP	sp|Q8CGC7|SYEP	1	1	sp	Q8CGC7	SYEP	NS	yes	NA	NA	NA	NA	NA	NA
-0.0323775	9.74851	-2.05644	0.0427919	0.304085	-4.63618	sp|B2RSH2|GNAI1	sp|B2RSH2|GNAI1	1	1	sp	B2RSH2	GNAI1	NS	no	NA	NA	NA	NA	NA	NA
0.0438598	5.42018	2.05625	0.04281	0.304085	-4.24741	sp|Q8R050|ERF3A	sp|Q8R050|ERF3A	1	1	sp	Q8R050	ERF3A	NS	no	NA	NA	NA	NA	NA	NA
-0.144488	4.27393	-2.05501	0.0429331	0.304373	-3.95818	sp|Q9CYI4|LUC7L	sp|Q9CYI4|LUC7L	1	1	sp	Q9CYI4	LUC7L	NS	no	NA	NA	NA	NA	NA	NA
-0.248071	3.57556	-2.05496	0.0429374	0.304373	-3.79179	sp|Q9QX47|SON	sp|Q9QX47|SON	1	1	sp	Q9QX47	SON	NS	no	NA	NA	NA	NA	NA	NA
-0.064108	5.08427	-2.05456	0.0429771	0.304373	-4.17221	sp|Q9D5T0|ATAD1	sp|Q9D5T0|ATAD1	1	1	sp	Q9D5T0	ATAD1	NS	no	NA	NA	NA	NA	NA	NA
-0.301135	2.42412	-2.05429	0.0430042	0.304373	-3.74651	sp|Q00899|TYY1, sp|Q3TTC2|TYY2	sp|Q00899|TYY1;sp|Q3TTC2|TYY2	2	2	sp	Q00899;Q3TTC2	TYY1;TYY2	NS	no	NA	NA	NA	NA	NA	NA
0.120853	4.97935	2.05335	0.0430974	0.30476	-4.16361	sp|Q9EQQ2|YIPF5	sp|Q9EQQ2|YIPF5	1	1	sp	Q9EQQ2	YIPF5	NS	no	NA	NA	NA	NA	NA	NA
-0.0395406	7.16293	-2.05258	0.0431742	0.304914	-4.50373	sp|Q6ZQ38|CAND1	sp|Q6ZQ38|CAND1	1	1	sp	Q6ZQ38	CAND1	NS	no	NA	NA	NA	NA	NA	NA
-0.0990871	3.21729	-2.05231	0.043201	0.304914	-3.75714	sp|Q8BI84|TGO1	sp|Q8BI84|TGO1	1	1	sp	Q8BI84	TGO1	NS	no	NA	NA	NA	NA	NA	NA
-0.54255	3.86353	-2.05197	0.0432346	0.304914	-3.82861	tr|F6TQW2|F6TQW2	tr|F6TQW2|F6TQW2	1	1	tr	F6TQW2	F6TQW2	NS	yes	NA	NA	NA	NA	NA	NA
0.387143	2.03354	2.05076	0.0433552	0.305492	-3.76288	sp|Q6P5B0|RRP12	sp|Q6P5B0|RRP12	1	1	sp	Q6P5B0	RRP12	NS	no	NA	NA	NA	NA	NA	NA
-0.297201	2.41472	-2.05029	0.0434019	0.30555	-3.75268	sp|Q8BUH8|SENP7	sp|Q8BUH8|SENP7	1	1	sp	Q8BUH8	SENP7	NS	no	NA	NA	NA	NA	NA	NA
-0.0966245	3.58869	-2.04847	0.0435833	0.306439	-3.81489	sp|Q6PGH0|UBTD2	sp|Q6PGH0|UBTD2	1	1	sp	Q6PGH0	UBTD2	NS	no	NA	NA	NA	NA	NA	NA
0.0480514	6.94633	2.0479	0.0436404	0.306439	-4.49304	sp|P28660|NCKP1	sp|P28660|NCKP1	1	1	sp	P28660	NCKP1	NS	no	NA	NA	NA	NA	NA	NA
0.106222	4.23896	2.04787	0.0436443	0.306439	-3.98303	sp|Q80XP9|WNK3	sp|Q80XP9|WNK3	1	1	sp	Q80XP9	WNK3	NS	no	NA	NA	NA	NA	NA	NA
0.170209	2.56388	2.0465	0.0437818	0.307132	-3.74677	sp|Q9QXM1|JMY	sp|Q9QXM1|JMY	1	1	sp	Q9QXM1	JMY	NS	no	NA	NA	NA	NA	NA	NA
-0.113564	7.63196	-2.04562	0.0438698	0.307272	-4.55482	tr|A0A5F8MPY2|A0A5F8MPY2	tr|A0A5F8MPY2|A0A5F8MPY2	1	1	tr	A0A5F8MPY2	A0A5F8MPY2	NS	no	NA	NA	NA	NA	NA	NA
-0.108075	4.4455	-2.04535	0.0438975	0.307272	-4.02481	sp|Q7TNC4|LC7L2	sp|Q7TNC4|LC7L2	1	1	sp	Q7TNC4	LC7L2	NS	no	NA	NA	NA	NA	NA	NA
-0.352167	4.73598	-2.04514	0.0439182	0.307272	-4.07753	sp|Q9QUM0|ITA2B	sp|Q9QUM0|ITA2B	1	1	sp	Q9QUM0	ITA2B	NS	no	NA	NA	NA	NA	NA	NA
0.159876	3.77378	2.04362	0.0440723	0.308078	-3.87782	sp|Q8BMD8|SCMC1	sp|Q8BMD8|SCMC1	1	1	sp	Q8BMD8	SCMC1	NS	no	NA	NA	NA	NA	NA	NA
0.228612	2.92054	2.04207	0.0442291	0.308819	-3.75913	sp|Q8C3I8|HGH1	sp|Q8C3I8|HGH1	1	1	sp	Q8C3I8	HGH1	NS	no	NA	NA	NA	NA	NA	NA
-0.110368	6.84167	-2.04176	0.0442605	0.308819	-4.48653	sp|Q9CR51|VATG1	sp|Q9CR51|VATG1	1	1	sp	Q9CR51	VATG1	NS	no	NA	NA	NA	NA	NA	NA
-0.0541259	5.79944	-2.04142	0.0442953	0.308819	-4.33794	sp|Q9JK48|SHLB1	sp|Q9JK48|SHLB1	1	1	sp	Q9JK48	SHLB1	NS	no	NA	NA	NA	NA	NA	NA
-0.476967	3.07215	-2.04086	0.044352	0.308943	-3.7575	sp|Q9ER69|FL2D	sp|Q9ER69|FL2D	1	1	sp	Q9ER69	FL2D	NS	no	NA	NA	NA	NA	NA	NA
0.0555203	6.30204	2.03955	0.0444855	0.309475	-4.42409	sp|Q9QXS1|PLEC	sp|Q9QXS1|PLEC	1	1	sp	Q9QXS1	PLEC	NS	no	NA	NA	NA	NA	NA	NA
0.104346	4.40037	2.03925	0.0445153	0.309475	-4.04163	sp|Q810A3|TTC9C	sp|Q810A3|TTC9C	1	1	sp	Q810A3	TTC9C	NS	yes	NA	NA	NA	NA	NA	NA
-0.25321	4.6211	-2.03896	0.0445456	0.309475	-4.06958	sp|Q91WP6|SPA3N	sp|Q91WP6|SPA3N	1	1	sp	Q91WP6	SPA3N	NS	yes	NA	NA	NA	NA	NA	NA
-0.0694983	5.00828	-2.03772	0.0446719	0.31008	-4.18592	sp|B2RUJ5|APBA1	sp|B2RUJ5|APBA1	1	1	sp	B2RUJ5	APBA1	NS	no	NA	NA	NA	NA	NA	NA
-0.0407922	9.57974	-2.03643	0.0448042	0.310726	-4.67045	sp|Q8CGK7|GNAL	sp|Q8CGK7|GNAL	1	1	sp	Q8CGK7	GNAL	NS	no	NA	NA	NA	NA	NA	NA
-0.424468	2.07706	-2.03582	0.0448671	0.310745	-3.79975	sp|Q9Z0L8|GGH	sp|Q9Z0L8|GGH	1	1	sp	Q9Z0L8	GGH	NS	no	NA	NA	NA	NA	NA	NA
-0.102376	4.01912	-2.03564	0.0448854	0.310745	-3.93128	sp|Q9D3D0|TTPAL	sp|Q9D3D0|TTPAL	1	1	sp	Q9D3D0	TTPAL	NS	yes	NA	NA	NA	NA	NA	NA
-0.161667	5.8607	-2.03474	0.0449782	0.311036	-4.35478	sp|Q8CHD8|RFIP3, sp|Q9JJZ5|EGFL6	sp|Q8CHD8|RFIP3;sp|Q9JJZ5|EGFL6	2	2	sp	Q8CHD8;Q9JJZ5	RFIP3;EGFL6	NS	no	NA	NA	NA	NA	NA	NA
0.0613952	4.52406	2.03447	0.0450059	0.311036	-4.07988	sp|Q8CFI0|NED4L	sp|Q8CFI0|NED4L	1	1	sp	Q8CFI0	NED4L	NS	no	NA	NA	NA	NA	NA	NA
-0.0400223	6.31912	-2.03403	0.0450507	0.311073	-4.4327	sp|Q61301|CTNA2	sp|Q61301|CTNA2	1	1	sp	Q61301	CTNA2	NS	no	NA	NA	NA	NA	NA	NA
0.344114	5.18635	2.03312	0.0451453	0.311185	-4.26027	sp|Q9JK88|SPI2	sp|Q9JK88|SPI2	1	1	sp	Q9JK88	SPI2	NS	no	NA	NA	NA	NA	NA	NA
0.344114	5.18635	2.03312	0.0451453	0.311185	-4.26027	tr|I7HJI5|I7HJI5	tr|I7HJI5|I7HJI5	1	1	tr	I7HJI5	I7HJI5	NS	no	NA	NA	NA	NA	NA	NA
0.3675	1.29247	2.03085	0.0453798	0.312529	-3.86136	sp|Q80WB5|NTAQ1	sp|Q80WB5|NTAQ1	1	1	sp	Q80WB5	NTAQ1	NS	no	NA	NA	NA	NA	NA	NA
-0.209655	3.11247	-2.02975	0.0454934	0.31274	-3.78168	sp|Q6P9Z1|SMRD3	sp|Q6P9Z1|SMRD3	1	1	sp	Q6P9Z1	SMRD3	NS	no	NA	NA	NA	NA	NA	NA
0.213564	2.53106	2.02971	0.0454983	0.31274	-3.7714	sp|B2RXR6|ANR44	sp|B2RXR6|ANR44	1	1	sp	B2RXR6	ANR44	NS	no	NA	NA	NA	NA	NA	NA
-0.244869	3.52578	-2.02941	0.0455289	0.31274	-3.82755	tr|F8VPK0|F8VPK0	tr|F8VPK0|F8VPK0	1	1	tr	F8VPK0	F8VPK0	NS	no	NA	NA	NA	NA	NA	NA
0.0385383	5.53534	2.02783	0.0456938	0.313419	-4.32283	sp|P15508|SPTB1	sp|P15508|SPTB1	1	1	sp	P15508	SPTB1	NS	no	NA	NA	NA	NA	NA	NA
-0.129939	4.34642	-2.02735	0.0457444	0.313419	-4.02907	sp|P60824|CIRBP	sp|P60824|CIRBP	1	1	sp	P60824	CIRBP	NS	no	NA	NA	NA	NA	NA	NA
0.0734036	4.66179	2.02733	0.0457465	0.313419	-4.13039	sp|Q61165|SL9A1	sp|Q61165|SL9A1	1	1	sp	Q61165	SL9A1	NS	no	NA	NA	NA	NA	NA	NA
-0.0666776	4.55786	-2.02631	0.0458525	0.313874	-4.09295	sp|Q8R361|RFIP5	sp|Q8R361|RFIP5	1	1	sp	Q8R361	RFIP5	NS	no	NA	NA	NA	NA	NA	NA
0.0638695	6.43969	2.02563	0.0459238	0.31409	-4.47106	sp|Q922W5|P5CR1	sp|Q922W5|P5CR1	1	1	sp	Q922W5	P5CR1	NS	yes	NA	NA	NA	NA	NA	NA
0.0418904	6.32004	2.02469	0.0460226	0.314495	-4.45445	sp|Q9QYB5|ADDG	sp|Q9QYB5|ADDG	1	1	sp	Q9QYB5	ADDG	NS	no	NA	NA	NA	NA	NA	NA
0.167718	3.6713	2.02421	0.0460727	0.314566	-3.88904	sp|Q9QYY8|SPAST	sp|Q9QYY8|SPAST	1	1	sp	Q9QYY8	SPAST	NS	no	NA	NA	NA	NA	NA	NA
0.264711	2.37068	2.02305	0.0461953	0.315086	-3.78426	sp|P62965|RABP1	sp|P62965|RABP1	1	1	sp	P62965	RABP1	NS	no	NA	NA	NA	NA	NA	NA
0.160334	3.13835	2.02273	0.0462285	0.315086	-3.80472	sp|Q62086|PON2	sp|Q62086|PON2	1	1	sp	Q62086	PON2	NS	no	NA	NA	NA	NA	NA	NA
0.149013	4.07829	2.02233	0.0462705	0.315101	-3.99015	tr|E9Q9B7|E9Q9B7	tr|E9Q9B7|E9Q9B7	1	1	tr	E9Q9B7	E9Q9B7	NS	no	NA	NA	NA	NA	NA	NA
-0.0498507	5.11717	-2.02089	0.0464226	0.315822	-4.24406	sp|Q68FH0|PKP4	sp|Q68FH0|PKP4	1	1	sp	Q68FH0	PKP4	NS	no	NA	NA	NA	NA	NA	NA
0.152917	5.15487	2.02057	0.0464562	0.315822	-4.26666	sp|Q62351|TFR1	sp|Q62351|TFR1	1	1	sp	Q62351	TFR1	NS	no	NA	NA	NA	NA	NA	NA
0.0643078	4.22922	2.01985	0.0465327	0.316071	-4.02792	sp|Q5SWU9|ACACA	sp|Q5SWU9|ACACA	1	1	sp	Q5SWU9	ACACA	NS	no	NA	NA	NA	NA	NA	NA
0.188556	5.40055	2.01777	0.0467537	0.316074	-4.32447	tr|A0A087WRH8|A0A087WRH8, tr|A0A140LI04|A0A140LI04, tr|A0A140LJ87|A0A140LJ87, tr|J3KMT3|J3KMT3, tr|J3QK59|J3QK59, tr|Q3UT86|Q3UT86, tr|Q3UTA8|Q3UTA8	tr|A0A087WRH8|A0A087WRH8;tr|A0A140LI04|A0A140LI04;tr|A0A140LJ87|A0A140LJ87;tr|J3KMT3|J3KMT3;tr|J3QK59|J3QK59;tr|Q3UT86|Q3UT86;tr|Q3UTA8|Q3UTA8	7	7	tr	A0A087WRH8;A0A140LI04;A0A140LJ87;J3KMT3;J3QK59;Q3UT86;Q3UTA8	A0A087WRH8;A0A140LI04;A0A140LJ87;J3KMT3;J3QK59;Q3UT86;Q3UTA8	NS	no	NA	NA	NA	NA	NA	NA
0.608845	4.36385	2.0171	0.0468252	0.316074	-4.10176	sp|Q8C180|FRS2	sp|Q8C180|FRS2	1	1	sp	Q8C180	FRS2	NS	no	NA	NA	NA	NA	NA	NA
-0.16283	3.30083	-2.01702	0.0468334	0.316074	-3.82071	sp|Q60610|TIAM1	sp|Q60610|TIAM1	1	1	sp	Q60610	TIAM1	NS	no	NA	NA	NA	NA	NA	NA
0.100107	3.5824	2.01694	0.0468423	0.316074	-3.87873	sp|Q3U0D9|HACE1	sp|Q3U0D9|HACE1	1	1	sp	Q3U0D9	HACE1	NS	no	NA	NA	NA	NA	NA	NA
0.139058	3.59641	2.01685	0.0468514	0.316074	-3.88445	sp|Q9CQ06|RM24	sp|Q9CQ06|RM24	1	1	sp	Q9CQ06	RM24	NS	no	NA	NA	NA	NA	NA	NA
0.0550657	5.2833	2.01645	0.0468944	0.316074	-4.29568	tr|Q9Z1A1|Q9Z1A1	tr|Q9Z1A1|Q9Z1A1	1	1	tr	Q9Z1A1	Q9Z1A1	NS	no	NA	NA	NA	NA	NA	NA
0.150001	3.28254	2.01616	0.0469247	0.316074	-3.83216	sp|Q00519|XDH	sp|Q00519|XDH	1	1	sp	Q00519	XDH	NS	no	NA	NA	NA	NA	NA	NA
0.405476	2.30767	2.01564	0.0469805	0.316074	-3.79526	sp|Q9EQC0|CHST1	sp|Q9EQC0|CHST1	1	1	sp	Q9EQC0	CHST1	NS	no	NA	NA	NA	NA	NA	NA
-0.120024	8.95417	-2.01528	0.0470195	0.316074	-4.69085	sp|Q78IK2|ATPMD	sp|Q78IK2|ATPMD	1	1	sp	Q78IK2	ATPMD	NS	no	NA	NA	NA	NA	NA	NA
-0.256187	5.68457	-2.01516	0.047032	0.316074	-4.3553	sp|Q99N48|SYTL3	sp|Q99N48|SYTL3	1	1	sp	Q99N48	SYTL3	NS	no	NA	NA	NA	NA	NA	NA
-0.18974	3.77001	-2.01507	0.047042	0.316074	-3.90149	sp|P97291|CADH8	sp|P97291|CADH8	1	1	sp	P97291	CADH8	NS	no	NA	NA	NA	NA	NA	NA
0.0527205	5.55572	2.01443	0.0471104	0.316074	-4.35266	sp|Q9CX34|SGT1	sp|Q9CX34|SGT1	1	1	sp	Q9CX34	SGT1	NS	no	NA	NA	NA	NA	NA	NA
-0.500282	1.87795	-2.01364	0.0471947	0.316074	-3.84799	sp|P01878|IGHA	sp|P01878|IGHA	1	1	sp	P01878	IGHA	NS	no	NA	NA	NA	NA	NA	NA
-0.289437	3.61174	-2.01363	0.0471954	0.316074	-3.86532	sp|O55102|BL1S1	sp|O55102|BL1S1	1	1	sp	O55102	BL1S1	NS	no	NA	NA	NA	NA	NA	NA
-0.227149	2.94669	-2.01345	0.0472156	0.316074	-3.79782	sp|Q8BWW4|LARP4	sp|Q8BWW4|LARP4	1	1	sp	Q8BWW4	LARP4	NS	no	NA	NA	NA	NA	NA	NA
-0.0420991	7.26171	-2.01309	0.0472536	0.316074	-4.58872	sp|Q9CZX8|RS19	sp|Q9CZX8|RS19	1	1	sp	Q9CZX8	RS19	NS	no	NA	NA	NA	NA	NA	NA
-0.33901	5.80065	-2.01305	0.047258	0.316074	-4.37451	sp|Q8C025|CHPT1	sp|Q8C025|CHPT1	1	1	sp	Q8C025	CHPT1	NS	no	NA	NA	NA	NA	NA	NA
0.118374	6.87718	2.0128	0.047285	0.316074	-4.55475	sp|P40237|CD82	sp|P40237|CD82	1	1	sp	P40237	CD82	NS	no	NA	NA	NA	NA	NA	NA
-0.120573	11.1731	-2.01274	0.0472914	0.316074	-4.75748	sp|P63054|PCP4	sp|P63054|PCP4	1	1	sp	P63054	PCP4	NS	no	NA	NA	NA	NA	NA	NA
0.229541	7.96249	2.01141	0.0474345	0.316763	-4.65082	sp|O35963|RB33B	sp|O35963|RB33B	1	1	sp	O35963	RB33B	NS	no	NA	NA	NA	NA	NA	NA
0.445325	1.24358	2.00992	0.0475947	0.317565	-3.88748	sp|Q9WVH4|FOXO3	sp|Q9WVH4|FOXO3	1	1	sp	Q9WVH4	FOXO3	NS	no	NA	NA	NA	NA	NA	NA
-0.607644	4.27869	-2.00801	0.0478014	0.318676	-3.99599	sp|Q10470|MGAT3	sp|Q10470|MGAT3	1	1	sp	Q10470	MGAT3	NS	no	NA	NA	NA	NA	NA	NA
-0.143338	3.78761	-2.00633	0.0479839	0.319454	-3.92365	sp|Q6AXF6|SIDT1	sp|Q6AXF6|SIDT1	1	1	sp	Q6AXF6	SIDT1	NS	no	NA	NA	NA	NA	NA	NA
-0.120541	4.96253	-2.0062	0.0479988	0.319454	-4.22922	sp|Q9WUB4|DCTN6	sp|Q9WUB4|DCTN6	1	1	sp	Q9WUB4	DCTN6	NS	no	NA	NA	NA	NA	NA	NA
0.519939	4.19091	2.00538	0.0480883	0.319781	-4.07336	sp|Q3U0S6|RAIN	sp|Q3U0S6|RAIN	1	1	sp	Q3U0S6	RAIN	NS	no	NA	NA	NA	NA	NA	NA
0.137509	4.64475	2.00434	0.0482011	0.320053	-4.17259	sp|A6H630|ARMT1	sp|A6H630|ARMT1	1	1	sp	A6H630	ARMT1	NS	no	NA	NA	NA	NA	NA	NA
-0.137026	3.96373	-2.00414	0.0482234	0.320053	-3.97025	sp|Q924S7|SPRE2	sp|Q924S7|SPRE2	1	1	sp	Q924S7	SPRE2	NS	no	NA	NA	NA	NA	NA	NA
0.0567301	4.65529	2.00389	0.0482504	0.320053	-4.17038	sp|P97494|GSH1	sp|P97494|GSH1	1	1	sp	P97494	GSH1	NS	no	NA	NA	NA	NA	NA	NA
0.0309857	8.06588	2.00261	0.0483905	0.320628	-4.67033	sp|Q99JY9|ARP3	sp|Q99JY9|ARP3	1	1	sp	Q99JY9	ARP3	NS	no	NA	NA	NA	NA	NA	NA
0.0563592	9.08687	2.00236	0.048418	0.320628	-4.72222	sp|Q91X97|NCALD	sp|Q91X97|NCALD	1	1	sp	Q91X97	NCALD	NS	no	NA	NA	NA	NA	NA	NA
0.125257	5.31196	2.00195	0.0484623	0.320653	-4.33267	sp|Q9WVT6|CAH14	sp|Q9WVT6|CAH14	1	1	sp	Q9WVT6	CAH14	NS	no	NA	NA	NA	NA	NA	NA
-0.103177	4.01679	-2.00121	0.0485444	0.320928	-3.99123	sp|Q8R1T1|CHMP7	sp|Q8R1T1|CHMP7	1	1	sp	Q8R1T1	CHMP7	NS	no	NA	NA	NA	NA	NA	NA
-0.534764	1.82699	-1.9995	0.0487328	0.321905	-3.87101	sp|P29452|CASP1	sp|P29452|CASP1	1	1	sp	P29452	CASP1	NS	no	NA	NA	NA	NA	NA	NA
0.172502	3.47654	1.99865	0.0488261	0.322078	-3.89341	sp|Q9CRT8|XPOT	sp|Q9CRT8|XPOT	1	1	sp	Q9CRT8	XPOT	NS	no	NA	NA	NA	NA	NA	NA
-0.266721	5.5689	-1.99852	0.0488404	0.322078	-4.36446	sp|Q5I2A0|SPA3G	sp|Q5I2A0|SPA3G	1	1	sp	Q5I2A0	SPA3G	NS	yes	NA	NA	NA	NA	NA	NA
0.0697361	5.76076	1.99783	0.0489163	0.32231	-4.42022	sp|Q8C0L0|TMX4	sp|Q8C0L0|TMX4	1	1	sp	Q8C0L0	TMX4	NS	no	NA	NA	NA	NA	NA	NA
-0.0472985	6.63775	-1.99367	0.0493783	0.325084	-4.55425	sp|Q61036|PAK3	sp|Q61036|PAK3	1	1	sp	Q61036	PAK3	NS	no	NA	NA	NA	NA	NA	NA
0.0894548	7.15029	1.99326	0.0494237	0.325113	-4.61977	sp|O35633|VIAAT	sp|O35633|VIAAT	1	1	sp	O35633	VIAAT	NS	no	NA	NA	NA	NA	NA	NA
-0.224052	3.26237	-1.99254	0.0495046	0.325375	-3.85296	sp|Q8VEB1|GRK5	sp|Q8VEB1|GRK5	1	1	sp	Q8VEB1	GRK5	NS	no	NA	NA	NA	NA	NA	NA
0.177083	4.91179	1.99188	0.0495781	0.325587	-4.26541	sp|Q9R0Q9|MPU1	sp|Q9R0Q9|MPU1	1	1	sp	Q9R0Q9	MPU1	NS	yes	NA	NA	NA	NA	NA	NA
0.0931457	4.86757	1.99075	0.0497046	0.32596	-4.25122	sp|P70699|LYAG	sp|P70699|LYAG	1	1	sp	P70699	LYAG	NS	no	NA	NA	NA	NA	NA	NA
0.428384	1.72099	1.99064	0.0497171	0.32596	-3.86264	sp|Q8BIH0|SP130	sp|Q8BIH0|SP130	1	1	sp	Q8BIH0	SP130	NS	no	NA	NA	NA	NA	NA	NA
-0.148768	3.56249	-1.98893	0.0499091	0.326948	-3.90649	sp|Q9CR88|RT14	sp|Q9CR88|RT14	1	1	sp	Q9CR88	RT14	NS	no	NA	NA	NA	NA	NA	NA
0.203776	3.91367	1.98853	0.0499549	0.326977	-4.01066	sp|Q9CQV5|RT24	sp|Q9CQV5|RT24	1	1	sp	Q9CQV5	RT24	NS	no	NA	NA	NA	NA	NA	NA
0.0409895	7.65877	1.98711	0.0501148	0.327738	-4.67219	sp|Q64521|GPDM	sp|Q64521|GPDM	1	1	sp	Q64521	GPDM	NS	yes	NA	NA	NA	NA	NA	NA
0.0340653	7.69129	1.98601	0.0502382	0.327738	-4.67643	sp|Q9CYT6|CAP2	sp|Q9CYT6|CAP2	1	1	sp	Q9CYT6	CAP2	NS	no	NA	NA	NA	NA	NA	NA
0.139389	5.32694	1.98581	0.0502619	0.327738	-4.36649	tr|Q8R3W2|Q8R3W2	tr|Q8R3W2|Q8R3W2	1	1	tr	Q8R3W2	Q8R3W2	NS	no	NA	NA	NA	NA	NA	NA
-0.0442234	11.5512	-1.98577	0.0502657	0.327738	-4.81897	sp|Q3V3I2|GNAT3	sp|Q3V3I2|GNAT3	1	1	sp	Q3V3I2	GNAT3	NS	no	NA	NA	NA	NA	NA	NA
0.0384621	7.30514	1.98556	0.0502898	0.327738	-4.64694	sp|P28474|ADHX	sp|P28474|ADHX	1	1	sp	P28474	ADHX	NS	no	NA	NA	NA	NA	NA	NA
-0.0575248	7.47854	-1.9853	0.0503194	0.327738	-4.65944	sp|Q9D2G5|SYNJ2	sp|Q9D2G5|SYNJ2	1	1	sp	Q9D2G5	SYNJ2	NS	no	NA	NA	NA	NA	NA	NA
0.426316	2.00046	1.98459	0.0504001	0.327994	-3.8508	sp|Q6IFX3|K1C40	sp|Q6IFX3|K1C40	1	1	sp	Q6IFX3	K1C40	NS	no	NA	NA	NA	NA	NA	NA
0.0596307	5.30488	1.98376	0.0504936	0.328009	-4.36109	sp|O88958|GNPI1	sp|O88958|GNPI1	1	1	sp	O88958	GNPI1	NS	no	NA	NA	NA	NA	NA	NA
-0.14059	3.64916	-1.98374	0.0504962	0.328009	-3.93268	sp|Q8BWQ6|VP35L	sp|Q8BWQ6|VP35L	1	1	sp	Q8BWQ6	VP35L	NS	no	NA	NA	NA	NA	NA	NA
-0.168934	4.6649	-1.98347	0.0505267	0.328009	-4.18985	sp|Q63880|EST3A	sp|Q63880|EST3A	1	1	sp	Q63880	EST3A	NS	no	NA	NA	NA	NA	NA	NA
0.0800273	5.10775	1.98246	0.0506422	0.32849	-4.32207	sp|O54946|DNJB6	sp|O54946|DNJB6	1	1	sp	O54946	DNJB6	NS	no	NA	NA	NA	NA	NA	NA
-0.161197	8.29236	-1.98202	0.0506916	0.328541	-4.71961	sp|Q9CPU0|LGUL	sp|Q9CPU0|LGUL	1	1	sp	Q9CPU0	LGUL	NS	yes	NA	NA	NA	NA	NA	NA
-0.0379	9.06956	-1.98108	0.050799	0.328968	-4.76094	sp|P18760|COF1	sp|P18760|COF1	1	1	sp	P18760	COF1	NS	no	NA	NA	NA	NA	NA	NA
0.222736	2.10051	1.97972	0.050955	0.329709	-3.85466	sp|Q62314|TGON2	sp|Q62314|TGON2	1	1	sp	Q62314	TGON2	NS	no	NA	NA	NA	NA	NA	NA
0.10056	4.35381	1.97756	0.0512026	0.330815	-4.13998	sp|Q9WTU3|SCN8A	sp|Q9WTU3|SCN8A	1	1	sp	Q9WTU3	SCN8A	NS	no	NA	NA	NA	NA	NA	NA
0.665667	1.56457	1.9775	0.0512094	0.330815	-3.88618	sp|Q3UV55|NR1D1	sp|Q3UV55|NR1D1	1	1	sp	Q3UV55	NR1D1	NS	no	NA	NA	NA	NA	NA	NA
-0.027196	10.4857	-1.97607	0.051374	0.331607	-4.80978	sp|P14094|AT1B1	sp|P14094|AT1B1	1	1	sp	P14094	AT1B1	NS	no	NA	NA	NA	NA	NA	NA
0.0522029	5.42075	1.97437	0.0515706	0.332559	-4.40145	sp|Q922Q4|P5CR2	sp|Q922Q4|P5CR2	1	1	sp	Q922Q4	P5CR2	NS	yes	NA	NA	NA	NA	NA	NA
0.172447	4.13305	1.97407	0.0516055	0.332559	-4.09226	sp|Q91V57|CHIN	sp|Q91V57|CHIN	1	1	sp	Q91V57	CHIN	NS	no	NA	NA	NA	NA	NA	NA
-0.0944602	4.46599	-1.97256	0.0517799	0.333412	-4.16292	sp|Q9JMC3|DNJA4	sp|Q9JMC3|DNJA4	1	1	sp	Q9JMC3	DNJA4	NS	no	NA	NA	NA	NA	NA	NA
0.0939714	3.91074	1.97201	0.0518435	0.33355	-4.03065	sp|Q99K01|PDXD1	sp|Q99K01|PDXD1	1	1	sp	Q99K01	PDXD1	NS	yes	NA	NA	NA	NA	NA	NA
-0.299809	2.59911	-1.97067	0.0519996	0.33414	-3.85573	sp|Q9D7E3|OVCA2	sp|Q9D7E3|OVCA2	1	1	sp	Q9D7E3	OVCA2	NS	no	NA	NA	NA	NA	NA	NA
-0.0734929	10.231	-1.9705	0.0520195	0.33414	-4.81308	sp|P13745|GSTA1, tr|Q6P8Q0|Q6P8Q0	sp|P13745|GSTA1;tr|Q6P8Q0|Q6P8Q0	2	2	sp;tr	P13745;Q6P8Q0	GSTA1;Q6P8Q0	NS	no	NA	NA	NA	NA	NA	NA
0.241099	2.27926	1.96985	0.0520958	0.334359	-3.86007	sp|Q60866|PTER	sp|Q60866|PTER	1	1	sp	Q60866	PTER	NS	no	NA	NA	NA	NA	NA	NA
-0.243458	3.00433	-1.96868	0.0522317	0.33496	-3.86742	sp|Q99JP4|CDC26	sp|Q99JP4|CDC26	1	1	sp	Q99JP4	CDC26	NS	no	NA	NA	NA	NA	NA	NA
0.0644825	5.07717	1.96643	0.0524959	0.336381	-4.3434	sp|Q6PD03|2A5A	sp|Q6PD03|2A5A	1	1	sp	Q6PD03	2A5A	NS	no	NA	NA	NA	NA	NA	NA
-0.126507	3.78901	-1.96325	0.0528704	0.338421	-3.99887	sp|O88597|BECN1	sp|O88597|BECN1	1	1	sp	O88597	BECN1	NS	no	NA	NA	NA	NA	NA	NA
-0.230717	3.90009	-1.96245	0.0529648	0.338421	-4.01698	sp|P26339|CMGA	sp|P26339|CMGA	1	1	sp	P26339	CMGA	NS	no	NA	NA	NA	NA	NA	NA
-0.403562	1.25016	-1.96236	0.0529761	0.338421	-3.96635	sp|Q4G5Y1|KLDC2	sp|Q4G5Y1|KLDC2	1	1	sp	Q4G5Y1	KLDC2	NS	yes	NA	NA	NA	NA	NA	NA
0.0759836	5.93807	1.96228	0.0529851	0.338421	-4.51516	sp|Q9DB16|CB39L	sp|Q9DB16|CB39L	1	1	sp	Q9DB16	CB39L	NS	no	NA	NA	NA	NA	NA	NA
-0.0517844	6.96189	-1.96101	0.0531358	0.338914	-4.65572	sp|P62754|RS6	sp|P62754|RS6	1	1	sp	P62754	RS6	NS	no	NA	NA	NA	NA	NA	NA
-0.0873242	4.99698	-1.96091	0.0531479	0.338914	-4.32316	sp|P50428|ARSA	sp|P50428|ARSA	1	1	sp	P50428	ARSA	NS	yes	NA	NA	NA	NA	NA	NA
-0.133174	3.85964	-1.96039	0.0532091	0.339032	-4.01966	sp|P97792|CXAR	sp|P97792|CXAR	1	1	sp	P97792	CXAR	NS	no	NA	NA	NA	NA	NA	NA
-0.0994581	5.05818	-1.95947	0.0533184	0.339455	-4.33917	sp|Q9CRD2|EMC2	sp|Q9CRD2|EMC2	1	1	sp	Q9CRD2	EMC2	NS	no	NA	NA	NA	NA	NA	NA
0.0903143	5.69487	1.95889	0.0533871	0.339619	-4.48214	sp|Q8R3P0|ACY2	sp|Q8R3P0|ACY2	1	1	sp	Q8R3P0	ACY2	NS	no	NA	NA	NA	NA	NA	NA
-0.138723	5.21159	-1.95816	0.0534744	0.339902	-4.37387	sp|Q4QQM4|P5I11	sp|Q4QQM4|P5I11	1	1	sp	Q4QQM4	P5I11	NS	no	NA	NA	NA	NA	NA	NA
-0.0771244	6.00904	-1.95737	0.0535695	0.340074	-4.5278	sp|Q9DAK9|PHP14	sp|Q9DAK9|PHP14	1	1	sp	Q9DAK9	PHP14	NS	no	NA	NA	NA	NA	NA	NA
-0.176812	3.27491	-1.95722	0.0535875	0.340074	-3.91129	sp|Q2YDW2|MSTO1	sp|Q2YDW2|MSTO1	1	1	sp	Q2YDW2	MSTO1	NS	no	NA	NA	NA	NA	NA	NA
-0.0369111	6.79547	-1.95567	0.0537727	0.340977	-4.64623	sp|P29341|PABP1	sp|P29341|PABP1	1	1	sp	P29341	PABP1	NS	no	NA	NA	NA	NA	NA	NA
-0.086864	5.02838	-1.95511	0.0538396	0.34105	-4.34104	sp|Q8K0T4|KATL1	sp|Q8K0T4|KATL1	1	1	sp	Q8K0T4	KATL1	NS	no	NA	NA	NA	NA	NA	NA
-0.0572253	6.12034	-1.95485	0.0538703	0.34105	-4.5505	sp|O08795|GLU2B	sp|O08795|GLU2B	1	1	sp	O08795	GLU2B	NS	no	NA	NA	NA	NA	NA	NA
-0.0480784	8.21179	-1.95366	0.0540136	0.341684	-4.76996	sp|Q9R0Y5|KAD1	sp|Q9R0Y5|KAD1	1	1	sp	Q9R0Y5	KAD1	NS	no	NA	NA	NA	NA	NA	NA
0.122634	3.09307	1.9521	0.0542018	0.342244	-3.90938	sp|Q8BPB0|MOB1B, sp|Q921Y0|MOB1A	sp|Q8BPB0|MOB1B;sp|Q921Y0|MOB1A	2	2	sp	Q8BPB0;Q921Y0	MOB1B;MOB1A	NS	no	NA	NA	NA	NA	NA	NA
0.393629	1.99675	1.95176	0.054243	0.342244	-3.89305	sp|Q9DB26|PHYD1	sp|Q9DB26|PHYD1	1	1	sp	Q9DB26	PHYD1	NS	no	NA	NA	NA	NA	NA	NA
0.431688	4.3105	1.95137	0.0542896	0.342244	-4.19694	sp|Q059U7|INTU	sp|Q059U7|INTU	1	1	sp	Q059U7	INTU	NS	yes	NA	NA	NA	NA	NA	NA
-0.155526	3.65166	-1.95121	0.0543099	0.342244	-3.98604	sp|P70460|VASP	sp|P70460|VASP	1	1	sp	P70460	VASP	NS	yes	NA	NA	NA	NA	NA	NA
-0.07998	4.80021	-1.95114	0.0543183	0.342244	-4.292	sp|D3YXK2|SAFB1	sp|D3YXK2|SAFB1	1	1	sp	D3YXK2	SAFB1	NS	no	NA	NA	NA	NA	NA	NA
-0.0811612	5.68848	-1.95064	0.0543786	0.342351	-4.48669	sp|Q61330|CNTN2	sp|Q61330|CNTN2	1	1	sp	Q61330	CNTN2	NS	no	NA	NA	NA	NA	NA	NA
0.113865	4.01168	1.94978	0.0544825	0.342734	-4.09657	sp|Q9Z2D3|GSDME	sp|Q9Z2D3|GSDME	1	1	sp	Q9Z2D3	GSDME	NS	no	NA	NA	NA	NA	NA	NA
-0.0265875	9.29569	-1.94931	0.0545394	0.342748	-4.82767	sp|P35486|ODPA	sp|P35486|ODPA	1	1	sp	P35486	ODPA	NS	no	NA	NA	NA	NA	NA	NA
-0.0456637	8.65751	-1.94905	0.0545713	0.342748	-4.80396	sp|Q9CQ75|NDUA2	sp|Q9CQ75|NDUA2	1	1	sp	Q9CQ75	NDUA2	NS	no	NA	NA	NA	NA	NA	NA
0.0856804	4.94805	1.94847	0.0546416	0.342917	-4.34698	sp|P61022|CHP1	sp|P61022|CHP1	1	1	sp	P61022	CHP1	NS	no	NA	NA	NA	NA	NA	NA
0.0913602	3.64187	1.94752	0.0547573	0.343371	-4.00695	sp|Q8K3G9|DP13B	sp|Q8K3G9|DP13B	1	1	sp	Q8K3G9	DP13B	NS	no	NA	NA	NA	NA	NA	NA
-0.074779	5.42683	-1.94701	0.0548196	0.34349	-4.44452	sp|Q68ED7|CRTC1	sp|Q68ED7|CRTC1	1	1	sp	Q68ED7	CRTC1	NS	no	NA	NA	NA	NA	NA	NA
0.0628984	6.39849	1.94617	0.0549221	0.34386	-4.61368	sp|P42125|ECI1	sp|P42125|ECI1	1	1	sp	P42125	ECI1	NS	yes	NA	NA	NA	NA	NA	NA
0.0581378	3.74094	1.94524	0.0550355	0.344298	-4.03122	sp|Q6PDI5|ECM29	sp|Q6PDI5|ECM29	1	1	sp	Q6PDI5	ECM29	NS	no	NA	NA	NA	NA	NA	NA
0.110531	3.19719	1.94448	0.055128	0.344604	-3.93317	sp|Q8C0J2|A16L1	sp|Q8C0J2|A16L1	1	1	sp	Q8C0J2	A16L1	NS	no	NA	NA	NA	NA	NA	NA
0.0677731	6.24189	1.94364	0.0552306	0.344611	-4.59536	sp|Q9CX86|ROA0	sp|Q9CX86|ROA0	1	1	sp	Q9CX86	ROA0	NS	no	NA	NA	NA	NA	NA	NA
0.142347	3.74315	1.94357	0.0552399	0.344611	-4.04017	sp|Q9CQE3|RT17	sp|Q9CQE3|RT17	1	1	sp	Q9CQE3	RT17	NS	no	NA	NA	NA	NA	NA	NA
0.29848	3.92071	1.94319	0.0552858	0.344611	-4.09648	sp|Q00993|UFO	sp|Q00993|UFO	1	1	sp	Q00993	UFO	NS	no	NA	NA	NA	NA	NA	NA
-0.0682636	7.6464	-1.94273	0.0553431	0.344611	-4.75146	sp|O08997|ATOX1	sp|O08997|ATOX1	1	1	sp	O08997	ATOX1	NS	no	NA	NA	NA	NA	NA	NA
0.0873521	3.65864	1.9425	0.0553715	0.344611	-4.0186	sp|Q810B6|ANFY1	sp|Q810B6|ANFY1	1	1	sp	Q810B6	ANFY1	NS	no	NA	NA	NA	NA	NA	NA
-0.0688735	5.97376	-1.94234	0.0553901	0.344611	-4.55019	sp|Q9D1J3|SARNP	sp|Q9D1J3|SARNP	1	1	sp	Q9D1J3	SARNP	NS	no	NA	NA	NA	NA	NA	NA
0.0302395	12.7779	1.94158	0.0554842	0.344925	-4.92819	sp|P05214|TBA3	sp|P05214|TBA3	1	1	sp	P05214	TBA3	NS	no	NA	NA	NA	NA	NA	NA
0.115117	4.81199	1.94089	0.0555687	0.345102	-4.32903	sp|P59759|MRTFB	sp|P59759|MRTFB	1	1	sp	P59759	MRTFB	NS	no	NA	NA	NA	NA	NA	NA
0.0727153	5.154	1.94043	0.0556262	0.345102	-4.40837	sp|P58321|UCHL4	sp|P58321|UCHL4	1	1	sp	P58321	UCHL4	NS	no	NA	NA	NA	NA	NA	NA
0.419337	1.76345	1.94029	0.0556433	0.345102	-3.92023	sp|Q4PNJ2|NKAI2	sp|Q4PNJ2|NKAI2	1	1	sp	Q4PNJ2	NKAI2	NS	no	NA	NA	NA	NA	NA	NA
-0.0771151	4.03672	-1.93844	0.055872	0.346207	-4.10684	sp|Q60967|PAPS1	sp|Q60967|PAPS1	1	1	sp	Q60967	PAPS1	NS	yes	NA	NA	NA	NA	NA	NA
0.0708153	5.39286	1.93814	0.0559089	0.346207	-4.46298	sp|Q9CQR6|PPP6	sp|Q9CQR6|PPP6	1	1	sp	Q9CQR6	PPP6	NS	no	NA	NA	NA	NA	NA	NA
0.193324	3.3027	1.9374	0.0560001	0.346501	-3.96348	sp|P70451|FER	sp|P70451|FER	1	1	sp	P70451	FER	NS	no	NA	NA	NA	NA	NA	NA
-0.0469433	5.56185	-1.93595	0.0561805	0.347285	-4.49256	sp|Q8BW96|KCC1D	sp|Q8BW96|KCC1D	1	1	sp	Q8BW96	KCC1D	NS	no	NA	NA	NA	NA	NA	NA
-0.280034	3.24875	-1.9355	0.0562372	0.347285	-3.93747	sp|O88992|C1QRF	sp|O88992|C1QRF	1	1	sp	O88992	C1QRF	NS	no	NA	NA	NA	NA	NA	NA
0.13584	7.07092	1.93526	0.0562667	0.347285	-4.72117	sp|P55014|S12A1	sp|P55014|S12A1	1	1	sp	P55014	S12A1	NS	no	NA	NA	NA	NA	NA	NA
-0.240288	3.24581	-1.93497	0.0563023	0.347285	-3.93892	sp|Q8R092|CA043	sp|Q8R092|CA043	1	1	sp	Q8R092	CA043	NS	no	NA	NA	NA	NA	NA	NA
0.0752875	10.6505	1.93449	0.0563627	0.347387	-4.89259	sp|Q9ER71|RHOJ	sp|Q9ER71|RHOJ	1	1	sp	Q9ER71	RHOJ	NS	no	NA	NA	NA	NA	NA	NA
-0.308104	1.66556	-1.93358	0.0564765	0.347818	-3.9526	sp|Q3U0K8|OGFD1	sp|Q3U0K8|OGFD1	1	1	sp	Q3U0K8	OGFD1	NS	no	NA	NA	NA	NA	NA	NA
-0.0682401	4.38953	-1.93307	0.0565406	0.347942	-4.214	sp|Q6NVF0|OCRL	sp|Q6NVF0|OCRL	1	1	sp	Q6NVF0	OCRL	NS	no	NA	NA	NA	NA	NA	NA
-0.042328	7.38912	-1.93217	0.0566524	0.34836	-4.75114	sp|Q9QZ88|VPS29	sp|Q9QZ88|VPS29	1	1	sp	Q9QZ88	VPS29	NS	no	NA	NA	NA	NA	NA	NA
0.0957831	3.70481	1.93133	0.0567582	0.348739	-4.04831	sp|Q924C1|XPO5	sp|Q924C1|XPO5	1	1	sp	Q924C1	XPO5	NS	no	NA	NA	NA	NA	NA	NA
-0.147174	4.46797	-1.93066	0.0568422	0.348984	-4.23234	sp|Q61235|SNTB2	sp|Q61235|SNTB2	1	1	sp	Q61235	SNTB2	NS	no	NA	NA	NA	NA	NA	NA
-0.256632	2.97667	-1.92933	0.0570101	0.349579	-3.92327	sp|Q8BJZ4|RT35	sp|Q8BJZ4|RT35	1	1	sp	Q8BJZ4	RT35	NS	no	NA	NA	NA	NA	NA	NA
0.0486407	5.74719	1.92889	0.0570647	0.349579	-4.54358	sp|Q00612|G6PD1	sp|Q00612|G6PD1	1	1	sp	Q00612	G6PD1	NS	no	NA	NA	NA	NA	NA	NA
-0.198075	5.36615	-1.92834	0.0571348	0.349579	-4.45667	sp|Q80YE4|LMTK1	sp|Q80YE4|LMTK1	1	1	sp	Q80YE4	LMTK1	NS	no	NA	NA	NA	NA	NA	NA
0.212158	7.0296	1.92813	0.0571612	0.349579	-4.73216	sp|Q9DCU2|PLLP	sp|Q9DCU2|PLLP	1	1	sp	Q9DCU2	PLLP	NS	no	NA	NA	NA	NA	NA	NA
-0.118386	3.73902	-1.92769	0.0572168	0.349579	-4.0464	sp|Q6NXK8|ASIC1	sp|Q6NXK8|ASIC1	1	1	sp	Q6NXK8	ASIC1	NS	no	NA	NA	NA	NA	NA	NA
0.146216	3.91622	1.92762	0.0572247	0.349579	-4.11151	sp|Q60592|MAST2	sp|Q60592|MAST2	1	1	sp	Q60592	MAST2	NS	no	NA	NA	NA	NA	NA	NA
0.0543012	7.80513	1.92744	0.057248	0.349579	-4.79376	sp|P62137|PP1A	sp|P62137|PP1A	1	1	sp	P62137	PP1A	NS	no	NA	NA	NA	NA	NA	NA
0.0855481	4.68682	1.92595	0.0574371	0.350349	-4.32069	sp|Q922R1|CP070	sp|Q922R1|CP070	1	1	sp	Q922R1	CP070	NS	no	NA	NA	NA	NA	NA	NA
0.342374	2.36877	1.92542	0.0575035	0.350349	-3.91745	sp|Q8VE42|ANR49	sp|Q8VE42|ANR49	1	1	sp	Q8VE42	ANR49	NS	no	NA	NA	NA	NA	NA	NA
-0.0381279	6.34098	-1.9254	0.0575068	0.350349	-4.63843	sp|Q9JLB0|MPP6	sp|Q9JLB0|MPP6	1	1	sp	Q9JLB0	MPP6	NS	no	NA	NA	NA	NA	NA	NA
-0.0449189	6.53047	-1.92473	0.0575918	0.350597	-4.66696	sp|Q9QWI6|SRCN1	sp|Q9QWI6|SRCN1	1	1	sp	Q9QWI6	SRCN1	NS	no	NA	NA	NA	NA	NA	NA
0.372304	1.47595	1.92342	0.0577581	0.35134	-3.96202	sp|Q810C0|SLIK2	sp|Q810C0|SLIK2	1	1	sp	Q810C0	SLIK2	NS	no	NA	NA	NA	NA	NA	NA
0.120761	6.52461	1.92219	0.0579147	0.352022	-4.67798	sp|Q8BMB0|EMSY	sp|Q8BMB0|EMSY	1	1	sp	Q8BMB0	EMSY	NS	no	NA	NA	NA	NA	NA	NA
-0.0984091	4.32477	-1.92049	0.0581328	0.353077	-4.21476	sp|Q99KN9|EPN4	sp|Q99KN9|EPN4	1	1	sp	Q99KN9	EPN4	NS	no	NA	NA	NA	NA	NA	NA
-0.150992	6.26326	-1.9198	0.0582202	0.353336	-4.63142	sp|Q8CJ61|CKLF4	sp|Q8CJ61|CKLF4	1	1	sp	Q8CJ61	CKLF4	NS	no	NA	NA	NA	NA	NA	NA
-0.0506814	7.96415	-1.91815	0.0584327	0.354313	-4.81931	sp|P27773|PDIA3	sp|P27773|PDIA3	1	1	sp	P27773	PDIA3	NS	no	NA	NA	NA	NA	NA	NA
-0.125361	3.63382	-1.91785	0.0584706	0.354313	-4.03855	sp|Q61220|NELL2	sp|Q61220|NELL2	1	1	sp	Q61220	NELL2	NS	no	NA	NA	NA	NA	NA	NA
-0.0713861	5.48236	-1.91659	0.0586333	0.355027	-4.51069	sp|Q7TME0|PLPR4	sp|Q7TME0|PLPR4	1	1	sp	Q7TME0	PLPR4	NS	no	NA	NA	NA	NA	NA	NA
-0.174047	3.42821	-1.91501	0.0588376	0.355992	-4.0002	sp|Q9DB25|ALG5	sp|Q9DB25|ALG5	1	1	sp	Q9DB25	ALG5	NS	no	NA	NA	NA	NA	NA	NA
-0.264368	3.20534	-1.9131	0.0590858	0.357221	-3.96667	sp|P17439|GLCM	sp|P17439|GLCM	1	1	sp	P17439	GLCM	NS	no	NA	NA	NA	NA	NA	NA
-0.487368	2.32886	-1.91248	0.0591662	0.357434	-3.94044	sp|Q99J21|MCLN1	sp|Q99J21|MCLN1	1	1	sp	Q99J21	MCLN1	NS	no	NA	NA	NA	NA	NA	NA
0.140063	3.77646	1.91134	0.0593142	0.35798	-4.10219	sp|Q6PAM1|TXLNA	sp|Q6PAM1|TXLNA	1	1	sp	Q6PAM1	TXLNA	NS	no	NA	NA	NA	NA	NA	NA
-0.0506841	8.61713	-1.91095	0.0593646	0.35798	-4.87194	sp|O70250|PGAM2	sp|O70250|PGAM2	1	1	sp	O70250	PGAM2	NS	no	NA	NA	NA	NA	NA	NA
0.129892	3.65877	1.90995	0.0594952	0.35798	-4.07482	sp|Q8BYP3|RHOF	sp|Q8BYP3|RHOF	1	1	sp	Q8BYP3	RHOF	NS	no	NA	NA	NA	NA	NA	NA
0.264078	1.87682	1.90943	0.0595629	0.35798	-3.95305	sp|P97333|NRP1	sp|P97333|NRP1	1	1	sp	P97333	NRP1	NS	no	NA	NA	NA	NA	NA	NA
0.032677	8.37086	1.90892	0.0596294	0.35798	-4.86353	sp|Q8BYI9|TENR	sp|Q8BYI9|TENR	1	1	sp	Q8BYI9	TENR	NS	yes	NA	NA	NA	NA	NA	NA
0.0856903	5.5074	1.90887	0.0596367	0.35798	-4.53876	sp|P22892|AP1G1	sp|P22892|AP1G1	1	1	sp	P22892	AP1G1	NS	no	NA	NA	NA	NA	NA	NA
0.0580172	5.67586	1.90863	0.0596674	0.35798	-4.56822	sp|O88545|CSN6	sp|O88545|CSN6	1	1	sp	O88545	CSN6	NS	yes	NA	NA	NA	NA	NA	NA
-1.21177	3.51367	-1.90707	0.059873	0.35798	-3.96713	sp|Q6P5U8|CC148	sp|Q6P5U8|CC148	1	1	sp	Q6P5U8	CC148	NS	no	NA	NA	NA	NA	NA	NA
0.455488	3.64443	1.90698	0.0598838	0.35798	-4.09575	sp|Q3V3A1|CDK15	sp|Q3V3A1|CDK15	1	1	sp	Q3V3A1	CDK15	NS	no	NA	NA	NA	NA	NA	NA
-0.118176	5.03707	-1.9069	0.0598943	0.35798	-4.42645	sp|Q3TMP8|TM38A	sp|Q3TMP8|TM38A	1	1	sp	Q3TMP8	TM38A	NS	no	NA	NA	NA	NA	NA	NA
0.156366	3.49365	1.90677	0.0599112	0.35798	-4.04527	sp|Q9Z0U0|XPR1	sp|Q9Z0U0|XPR1	1	1	sp	Q9Z0U0	XPR1	NS	no	NA	NA	NA	NA	NA	NA
-0.0448209	9.12385	-1.90642	0.0599583	0.35798	-4.90098	sp|Q9D6M3|GHC1	sp|Q9D6M3|GHC1	1	1	sp	Q9D6M3	GHC1	NS	no	NA	NA	NA	NA	NA	NA
0.0502946	5.24092	1.90626	0.0599782	0.35798	-4.48704	sp|Q149F3|ERF3B	sp|Q149F3|ERF3B	1	1	sp	Q149F3	ERF3B	NS	no	NA	NA	NA	NA	NA	NA
0.0278722	12.6428	1.90594	0.0600209	0.35798	-4.99134	sp|P68369|TBA1A	sp|P68369|TBA1A	1	1	sp	P68369	TBA1A	NS	no	NA	NA	NA	NA	NA	NA
0.371598	4.07451	1.90594	0.0600213	0.35798	-4.20649	sp|Q99KU1|DHDDS	sp|Q99KU1|DHDDS	1	1	sp	Q99KU1	DHDDS	NS	no	NA	NA	NA	NA	NA	NA
-0.0975276	6.7974	-1.90571	0.0600514	0.35798	-4.73528	sp|Q62048|PEA15	sp|Q62048|PEA15	1	1	sp	Q62048	PEA15	NS	no	NA	NA	NA	NA	NA	NA
0.832241	3.10102	1.90555	0.0600725	0.35798	-4.00513	sp|Q8CHK2|REL3	sp|Q8CHK2|REL3	1	1	sp	Q8CHK2	REL3	NS	no	NA	NA	NA	NA	NA	NA
0.221107	3.14899	1.90531	0.0601044	0.35798	-3.99115	sp|Q0KL01|UBX2B	sp|Q0KL01|UBX2B	1	1	sp	Q0KL01	UBX2B	NS	no	NA	NA	NA	NA	NA	NA
-0.118753	3.8863	-1.90452	0.0602078	0.35798	-4.12086	sp|Q9DBX3|SUSD2	sp|Q9DBX3|SUSD2	1	1	sp	Q9DBX3	SUSD2	NS	no	NA	NA	NA	NA	NA	NA
0.311226	2.92637	1.90451	0.0602092	0.35798	-3.96982	sp|Q8C817|T200A	sp|Q8C817|T200A	1	1	sp	Q8C817	T200A	NS	no	NA	NA	NA	NA	NA	NA
0.212142	3.62595	1.90435	0.0602301	0.35798	-4.08154	sp|Q3UNZ8|QORL2	sp|Q3UNZ8|QORL2	1	1	sp	Q3UNZ8	QORL2	NS	yes	NA	NA	NA	NA	NA	NA
0.166244	3.55186	1.90419	0.0602509	0.35798	-4.06208	sp|Q9EPC1|PARVA	sp|Q9EPC1|PARVA	1	1	sp	Q9EPC1	PARVA	NS	no	NA	NA	NA	NA	NA	NA
-0.0759225	4.60546	-1.90299	0.0604105	0.358659	-4.32504	sp|Q91WM1|STRBP	sp|Q91WM1|STRBP	1	1	sp	Q91WM1	STRBP	NS	no	NA	NA	NA	NA	NA	NA
0.079497	4.4098	1.90085	0.0606936	0.36007	-4.28813	sp|Q9D6Z1|NOP56	sp|Q9D6Z1|NOP56	1	1	sp	Q9D6Z1	NOP56	NS	no	NA	NA	NA	NA	NA	NA
-0.30015	3.3328	-1.89971	0.0608453	0.3607	-4.00181	sp|Q8K4E0|ALMS1	sp|Q8K4E0|ALMS1	1	1	sp	Q8K4E0	ALMS1	NS	no	NA	NA	NA	NA	NA	NA
0.157939	2.42936	1.89921	0.0609125	0.360828	-3.95241	sp|Q3UN04|UBP30	sp|Q3UN04|UBP30	1	1	sp	Q3UN04	UBP30	NS	no	NA	NA	NA	NA	NA	NA
-0.397966	3.50089	-1.89845	0.0610134	0.361155	-4.02359	sp|P13597|ICAM1	sp|P13597|ICAM1	1	1	sp	P13597	ICAM1	NS	no	NA	NA	NA	NA	NA	NA
0.0275831	10.4524	1.89733	0.0611629	0.36177	-4.95492	sp|P97427|DPYL1	sp|P97427|DPYL1	1	1	sp	P97427	DPYL1	NS	no	NA	NA	NA	NA	NA	NA
-0.069774	6.57069	-1.89658	0.0612624	0.362088	-4.72233	sp|Q3UMU9|HDGR2	sp|Q3UMU9|HDGR2	1	1	sp	Q3UMU9	HDGR2	NS	no	NA	NA	NA	NA	NA	NA
-0.107529	5.45778	-1.89615	0.0613206	0.362162	-4.53958	sp|Q9D4D4|TKTL2	sp|Q9D4D4|TKTL2	1	1	sp	Q9D4D4	TKTL2	NS	no	NA	NA	NA	NA	NA	NA
-0.114452	3.778	-1.89532	0.0614323	0.362291	-4.10892	sp|Q61595|KTN1	sp|Q61595|KTN1	1	1	sp	Q61595	KTN1	NS	no	NA	NA	NA	NA	NA	NA
0.0553976	5.99818	1.89497	0.0614792	0.362291	-4.64575	sp|Q62426|CYTB	sp|Q62426|CYTB	1	1	sp	Q62426	CYTB	NS	no	NA	NA	NA	NA	NA	NA
-0.0802208	5.00889	-1.89496	0.0614797	0.362291	-4.44391	sp|P54822|PUR8	sp|P54822|PUR8	1	1	sp	P54822	PUR8	NS	no	NA	NA	NA	NA	NA	NA
-0.155949	5.92411	-1.89435	0.0615618	0.362505	-4.62403	sp|O89086|RBM3	sp|O89086|RBM3	1	1	sp	O89086	RBM3	NS	no	NA	NA	NA	NA	NA	NA
0.0741359	6.64995	1.89298	0.0617468	0.363206	-4.74607	sp|P24288|BCAT1	sp|P24288|BCAT1	1	1	sp	P24288	BCAT1	NS	no	NA	NA	NA	NA	NA	NA
0.136288	3.62668	1.89279	0.0617725	0.363206	-4.09587	sp|Q9Z2B9|KS6A4	sp|Q9Z2B9|KS6A4	1	1	sp	Q9Z2B9	KS6A4	NS	no	NA	NA	NA	NA	NA	NA
0.336724	2.26833	1.89221	0.0618504	0.363394	-3.96175	sp|Q6ZWQ0|SYNE2	sp|Q6ZWQ0|SYNE2	1	1	sp	Q6ZWQ0	SYNE2	NS	no	NA	NA	NA	NA	NA	NA
0.150236	3.54148	1.89166	0.061925	0.363563	-4.07887	sp|Q9D4F2|PLPP6	sp|Q9D4F2|PLPP6	1	1	sp	Q9D4F2	PLPP6	NS	no	NA	NA	NA	NA	NA	NA
-0.0759364	4.51859	-1.89093	0.0620227	0.363866	-4.32168	sp|Q3UV70|PDP1	sp|Q3UV70|PDP1	1	1	sp	Q3UV70	PDP1	NS	no	NA	NA	NA	NA	NA	NA
0.0388112	5.49417	1.89014	0.0621303	0.364228	-4.56692	sp|Q8VDD5|MYH9	sp|Q8VDD5|MYH9	1	1	sp	Q8VDD5	MYH9	NS	no	NA	NA	NA	NA	NA	NA
-0.200236	2.12459	-1.88962	0.0622009	0.364372	-3.97235	sp|Q99LC2|CSTF1	sp|Q99LC2|CSTF1	1	1	sp	Q99LC2	CSTF1	NS	no	NA	NA	NA	NA	NA	NA
-0.0964933	6.17787	-1.88771	0.0624597	0.365531	-4.67885	sp|Q3UNH4|GRIN1	sp|Q3UNH4|GRIN1	1	1	sp	Q3UNH4	GRIN1	NS	no	NA	NA	NA	NA	NA	NA
0.0298821	4.80244	1.88748	0.0624911	0.365531	-4.41392	sp|Q9EPU0|RENT1	sp|Q9EPU0|RENT1	1	1	sp	Q9EPU0	RENT1	NS	no	NA	NA	NA	NA	NA	NA
0.0527751	8.02887	1.88691	0.062569	0.365717	-4.88236	sp|P62141|PP1B	sp|P62141|PP1B	1	1	sp	P62141	PP1B	NS	no	NA	NA	NA	NA	NA	NA
0.329877	3.33936	1.8864	0.0626379	0.365849	-4.05607	sp|Q6ZQK0|CNDD3	sp|Q6ZQK0|CNDD3	1	1	sp	Q6ZQK0	CNDD3	NS	no	NA	NA	NA	NA	NA	NA
-0.592812	3.64092	-1.88397	0.0629702	0.367519	-4.05531	sp|Q99MW1|STK31	sp|Q99MW1|STK31	1	1	sp	Q99MW1	STK31	NS	no	NA	NA	NA	NA	NA	NA
-0.0916392	4.37066	-1.88339	0.0630499	0.367714	-4.29173	sp|B1AVZ0|UPP	sp|B1AVZ0|UPP	1	1	sp	B1AVZ0	UPP	NS	no	NA	NA	NA	NA	NA	NA
0.0351715	7.5841	1.88136	0.0633287	0.368732	-4.86088	sp|P47738|ALDH2	sp|P47738|ALDH2	1	1	sp	P47738	ALDH2	NS	no	NA	NA	NA	NA	NA	NA
0.094716	6.22052	1.8812	0.0633508	0.368732	-4.70607	sp|Q62383|SPT6H	sp|Q62383|SPT6H	1	1	sp	Q62383	SPT6H	NS	no	NA	NA	NA	NA	NA	NA
0.213532	2.5235	1.88097	0.0633828	0.368732	-3.97833	sp|Q60760|GRB10	sp|Q60760|GRB10	1	1	sp	Q60760	GRB10	NS	no	NA	NA	NA	NA	NA	NA
-0.291026	4.87439	-1.88077	0.0634108	0.368732	-4.41556	sp|O35495|CDK14	sp|O35495|CDK14	1	1	sp	O35495	CDK14	NS	no	NA	NA	NA	NA	NA	NA
0.0834853	5.2015	1.88005	0.0635095	0.368775	-4.52679	sp|Q80X95|RRAGA	sp|Q80X95|RRAGA	1	1	sp	Q80X95	RRAGA	NS	no	NA	NA	NA	NA	NA	NA
0.247328	4.33029	1.88004	0.0635113	0.368775	-4.3136	tr|Q80ZX2|Q80ZX2	tr|Q80ZX2|Q80ZX2	1	1	tr	Q80ZX2	Q80ZX2	NS	no	NA	NA	NA	NA	NA	NA
-0.0636049	7.97576	-1.87902	0.0636524	0.368849	-4.8906	sp|Q60625|ICAM5	sp|Q60625|ICAM5	1	1	sp	Q60625	ICAM5	NS	no	NA	NA	NA	NA	NA	NA
-0.0743425	4.31879	-1.87873	0.063692	0.368849	-4.28663	sp|Q69ZF3|GBA2	sp|Q69ZF3|GBA2	1	1	sp	Q69ZF3	GBA2	NS	no	NA	NA	NA	NA	NA	NA
0.247473	5.859	1.87854	0.0637185	0.368849	-4.66182	sp|Q9DB75|CDIP1	sp|Q9DB75|CDIP1	1	1	sp	Q9DB75	CDIP1	NS	no	NA	NA	NA	NA	NA	NA
-0.0736475	4.90558	-1.87836	0.0637438	0.368849	-4.44767	tr|A0A2R8VKG2|A0A2R8VKG2	tr|A0A2R8VKG2|A0A2R8VKG2	1	1	tr	A0A2R8VKG2	A0A2R8VKG2	NS	yes	NA	NA	NA	NA	NA	NA
0.251216	2.38582	1.87774	0.0638296	0.368849	-3.98057	sp|Q9QX66|DPF1	sp|Q9QX66|DPF1	1	1	sp	Q9QX66	DPF1	NS	no	NA	NA	NA	NA	NA	NA
-0.0492086	5.51044	-1.87746	0.0638675	0.368849	-4.58692	sp|Q9ESJ4|SPN90	sp|Q9ESJ4|SPN90	1	1	sp	Q9ESJ4	SPN90	NS	no	NA	NA	NA	NA	NA	NA
-0.146589	3.56005	-1.87715	0.0639109	0.368849	-4.08601	sp|Q9D8N2|DEN10	sp|Q9D8N2|DEN10	1	1	sp	Q9D8N2	DEN10	NS	no	NA	NA	NA	NA	NA	NA
-0.106552	7.1028	-1.87711	0.0639158	0.368849	-4.82191	sp|E9Q5G3|KIF23	sp|E9Q5G3|KIF23	1	1	sp	E9Q5G3	KIF23	NS	no	NA	NA	NA	NA	NA	NA
-0.211687	4.47113	-1.87682	0.0639564	0.368849	-4.31891	sp|Q8BPM2|M4K5	sp|Q8BPM2|M4K5	1	1	sp	Q8BPM2	M4K5	NS	no	NA	NA	NA	NA	NA	NA
-0.230869	2.95815	-1.87658	0.0639898	0.368849	-3.99824	sp|Q8BHL7|C42S1	sp|Q8BHL7|C42S1	1	1	sp	Q8BHL7	C42S1	NS	no	NA	NA	NA	NA	NA	NA
-0.266512	2.14944	-1.87569	0.0641136	0.369294	-3.98895	sp|P58390|KCNN2	sp|P58390|KCNN2	1	1	sp	P58390	KCNN2	NS	no	NA	NA	NA	NA	NA	NA
0.0804422	4.26896	1.87488	0.0642263	0.369674	-4.29307	sp|Q60738|ZNT1	sp|Q60738|ZNT1	1	1	sp	Q60738	ZNT1	NS	no	NA	NA	NA	NA	NA	NA
0.037015	10.2748	1.87409	0.0643365	0.369902	-4.99216	sp|O08599|STXB1	sp|O08599|STXB1	1	1	sp	O08599	STXB1	NS	no	NA	NA	NA	NA	NA	NA
0.329801	2.14237	1.87371	0.0643889	0.369902	-3.98674	sp|Q60590|A1AG1	sp|Q60590|A1AG1	1	1	sp	Q60590	A1AG1	NS	no	NA	NA	NA	NA	NA	NA
0.511356	3.67911	1.87337	0.0644373	0.369902	-4.16214	sp|Q8BY98|SWAHD	sp|Q8BY98|SWAHD	1	1	sp	Q8BY98	SWAHD	NS	no	NA	NA	NA	NA	NA	NA
-0.312814	4.74914	-1.87301	0.0644876	0.369902	-4.39292	sp|Q04735|CDK16	sp|Q04735|CDK16	1	1	sp	Q04735	CDK16	NS	no	NA	NA	NA	NA	NA	NA
-0.0444534	5.63667	-1.87292	0.0644993	0.369902	-4.61889	sp|Q922D8|C1TC	sp|Q922D8|C1TC	1	1	sp	Q922D8	C1TC	NS	no	NA	NA	NA	NA	NA	NA
-0.105195	3.57527	-1.87235	0.0645795	0.370094	-4.0996	sp|Q80UY2|KCMF1	sp|Q80UY2|KCMF1	1	1	sp	Q80UY2	KCMF1	NS	no	NA	NA	NA	NA	NA	NA
0.209599	3.2258	1.87077	0.0648011	0.370785	-4.05458	sp|P70211|DCC	sp|P70211|DCC	1	1	sp	P70211	DCC	NS	no	NA	NA	NA	NA	NA	NA
-0.289518	2.20146	-1.87072	0.0648083	0.370785	-3.99363	sp|Q5Y5T5|ZDHC8	sp|Q5Y5T5|ZDHC8	1	1	sp	Q5Y5T5	ZDHC8	NS	no	NA	NA	NA	NA	NA	NA
0.0273717	12.6427	1.87049	0.0648405	0.370785	-5.05547	sp|P05213|TBA1B	sp|P05213|TBA1B	1	1	sp	P05213	TBA1B	NS	no	NA	NA	NA	NA	NA	NA
0.136713	4.37845	1.87012	0.0648919	0.370811	-4.33673	sp|Q921G8|GCP2	sp|Q921G8|GCP2	1	1	sp	Q921G8	GCP2	NS	no	NA	NA	NA	NA	NA	NA
-0.137245	5.09671	-1.86838	0.0651369	0.371524	-4.50672	sp|Q5XG69|F169A	sp|Q5XG69|F169A	1	1	sp	Q5XG69	F169A	NS	no	NA	NA	NA	NA	NA	NA
-0.088134	4.76427	-1.86788	0.0652071	0.371524	-4.42763	sp|Q9EPL2|CSTN1	sp|Q9EPL2|CSTN1	1	1	sp	Q9EPL2	CSTN1	NS	no	NA	NA	NA	NA	NA	NA
0.0745833	4.40088	1.86754	0.0652556	0.371524	-4.34222	sp|Q8BP40|PPA6	sp|Q8BP40|PPA6	1	1	sp	Q8BP40	PPA6	NS	no	NA	NA	NA	NA	NA	NA
0.149877	3.79834	1.86746	0.0652669	0.371524	-4.18001	sp|P61290|PSME3	sp|P61290|PSME3	1	1	sp	P61290	PSME3	NS	no	NA	NA	NA	NA	NA	NA
-0.15201	2.72521	-1.86729	0.0652912	0.371524	-3.99947	sp|Q8BH74|NU107	sp|Q8BH74|NU107	1	1	sp	Q8BH74	NU107	NS	no	NA	NA	NA	NA	NA	NA
0.522234	2.93734	1.86724	0.0652981	0.371524	-4.03136	sp|Q71KT5|ERG24	sp|Q71KT5|ERG24	1	1	sp	Q71KT5	ERG24	NS	no	NA	NA	NA	NA	NA	NA
-0.0313311	7.49302	-1.86681	0.0653584	0.3716	-4.87813	tr|Q9D4E6|Q9D4E6	tr|Q9D4E6|Q9D4E6	1	1	tr	Q9D4E6	Q9D4E6	NS	no	NA	NA	NA	NA	NA	NA
-0.319569	2.72405	-1.86586	0.0654931	0.372098	-3.99939	sp|Q9D4H2|GCC1	sp|Q9D4H2|GCC1	1	1	sp	Q9D4H2	GCC1	NS	no	NA	NA	NA	NA	NA	NA
-0.0549042	6.52079	-1.86459	0.0656724	0.372431	-4.77296	sp|Q8R0A7|K0513	sp|Q8R0A7|K0513	1	1	sp	Q8R0A7	K0513	NS	no	NA	NA	NA	NA	NA	NA
-0.108245	4.08029	-1.86454	0.0656804	0.372431	-4.23974	sp|Q3UHD1|AGRB1	sp|Q3UHD1|AGRB1	1	1	sp	Q3UHD1	AGRB1	NS	yes	NA	NA	NA	NA	NA	NA
0.242032	2.78019	1.86432	0.0657115	0.372431	-4.01348	sp|Q99LN9|DOHH	sp|Q99LN9|DOHH	1	1	sp	Q99LN9	DOHH	NS	no	NA	NA	NA	NA	NA	NA
-0.324951	2.54903	-1.86387	0.0657755	0.372431	-3.99848	tr|Q9EQ08|Q9EQ08	tr|Q9EQ08|Q9EQ08	1	1	tr	Q9EQ08	Q9EQ08	NS	no	NA	NA	NA	NA	NA	NA
0.0842097	4.44986	1.86377	0.0657899	0.372431	-4.36294	sp|Q3UH66|WNK2	sp|Q3UH66|WNK2	1	1	sp	Q3UH66	WNK2	NS	no	NA	NA	NA	NA	NA	NA
0.0629877	8.31639	1.86346	0.0658338	0.372431	-4.94268	sp|Q8BVI4|DHPR	sp|Q8BVI4|DHPR	1	1	sp	Q8BVI4	DHPR	NS	no	NA	NA	NA	NA	NA	NA
-0.434135	2.36377	-1.86189	0.0660572	0.373172	-4.00193	sp|Q5ND52|MRM3	sp|Q5ND52|MRM3	1	1	sp	Q5ND52	MRM3	NS	no	NA	NA	NA	NA	NA	NA
-0.2313	1.1837	-1.86163	0.0660937	0.373172	-4.06582	sp|Q80YV2|NIPA	sp|Q80YV2|NIPA	1	1	sp	Q80YV2	NIPA	NS	no	NA	NA	NA	NA	NA	NA
-0.0648534	5.61517	-1.86155	0.0661061	0.373172	-4.63364	sp|Q8BTX9|HSDL1	sp|Q8BTX9|HSDL1	1	1	sp	Q8BTX9	HSDL1	NS	no	NA	NA	NA	NA	NA	NA
-0.0825179	4.7626	-1.86046	0.066261	0.37378	-4.44055	sp|Q9D6S7|RRFM	sp|Q9D6S7|RRFM	1	1	sp	Q9D6S7	RRFM	NS	no	NA	NA	NA	NA	NA	NA
0.163974	3.43573	1.86011	0.0663111	0.373796	-4.10696	sp|Q63850|NUP62	sp|Q63850|NUP62	1	1	sp	Q63850	NUP62	NS	no	NA	NA	NA	NA	NA	NA
-0.221399	12.9833	-1.85965	0.0663768	0.3739	-5.07943	sp|Q5RI75|RASEF, sp|Q8CB87|RAB44	sp|Q5RI75|RASEF;sp|Q8CB87|RAB44	2	2	sp	Q5RI75;Q8CB87	RASEF;RAB44	NS	no	NA	NA	NA	NA	NA	NA
-0.0932792	9.7344	-1.85884	0.0664926	0.374286	-5.00388	sp|P61294|RAB6B	sp|P61294|RAB6B	1	1	sp	P61294	RAB6B	NS	no	NA	NA	NA	NA	NA	NA
-0.291817	2.38848	-1.85819	0.0665864	0.374549	-4.0056	sp|Q9D620|RFIP1	sp|Q9D620|RFIP1	1	1	sp	Q9D620	RFIP1	NS	no	NA	NA	NA	NA	NA	NA
-0.0518399	5.60779	-1.85718	0.0667312	0.375097	-4.6406	sp|Q9CPW0|CNTP2	sp|Q9CPW0|CNTP2	1	1	sp	Q9CPW0	CNTP2	NS	no	NA	NA	NA	NA	NA	NA
0.13037	5.99826	1.8561	0.0668869	0.375697	-4.71805	sp|Q03145|EPHA2	sp|Q03145|EPHA2	1	1	sp	Q03145	EPHA2	NS	no	NA	NA	NA	NA	NA	NA
0.247831	4.48658	1.85578	0.0669328	0.375697	-4.39905	sp|Q9CX13|CNIH4	sp|Q9CX13|CNIH4	1	1	sp	Q9CX13	CNIH4	NS	no	NA	NA	NA	NA	NA	NA
0.303452	1.89311	1.85447	0.067122	0.376491	-4.01686	sp|O54929|WSB2	sp|O54929|WSB2	1	1	sp	O54929	WSB2	NS	no	NA	NA	NA	NA	NA	NA
0.0339262	12.8409	1.85227	0.0674403	0.377931	-5.09156	sp|Q9CWF2|TBB2B	sp|Q9CWF2|TBB2B	1	1	sp	Q9CWF2	TBB2B	NS	no	NA	NA	NA	NA	NA	NA
0.211423	4.68954	1.85204	0.0674741	0.377931	-4.45879	sp|Q9JIM1|S29A1	sp|Q9JIM1|S29A1	1	1	sp	Q9JIM1	S29A1	NS	no	NA	NA	NA	NA	NA	NA
-0.0654706	6.93626	-1.85127	0.0675858	0.37829	-4.85068	sp|Q9CXS4|CENPV	sp|Q9CXS4|CENPV	1	1	sp	Q9CXS4	CENPV	NS	no	NA	NA	NA	NA	NA	NA
-0.060898	6.34297	-1.85078	0.0676579	0.378426	-4.77086	sp|O35136|NCAM2	sp|O35136|NCAM2	1	1	sp	O35136	NCAM2	NS	no	NA	NA	NA	NA	NA	NA
0.0395141	7.21557	1.84962	0.0678267	0.378863	-4.88651	sp|Q5SQX6|CYFP2	sp|Q5SQX6|CYFP2	1	1	sp	Q5SQX6	CYFP2	NS	no	NA	NA	NA	NA	NA	NA
0.147246	4.35875	1.84952	0.0678414	0.378863	-4.36626	sp|Q8BKY8|MTEF2	sp|Q8BKY8|MTEF2	1	1	sp	Q8BKY8	MTEF2	NS	no	NA	NA	NA	NA	NA	NA
0.0794945	4.02195	1.84919	0.0678889	0.378863	-4.26551	sp|Q68FH4|GALK2	sp|Q68FH4|GALK2	1	1	sp	Q68FH4	GALK2	NS	no	NA	NA	NA	NA	NA	NA
-0.123912	2.93892	-1.84893	0.0679274	0.378863	-4.03854	sp|Q9WVQ5|MTNB	sp|Q9WVQ5|MTNB	1	1	sp	Q9WVQ5	MTNB	NS	no	NA	NA	NA	NA	NA	NA
-0.118718	3.93375	-1.84827	0.0680239	0.378987	-4.22519	sp|Q14CH0|F171B	sp|Q14CH0|F171B	1	1	sp	Q14CH0	F171B	NS	no	NA	NA	NA	NA	NA	NA
0.164052	4.60294	1.84797	0.0680677	0.378987	-4.43879	sp|Q9CQ65|MTAP	sp|Q9CQ65|MTAP	1	1	sp	Q9CQ65	MTAP	NS	no	NA	NA	NA	NA	NA	NA
-0.210732	4.87289	-1.84711	0.0681924	0.378987	-4.48105	sp|Q99LE1|RIPL2	sp|Q99LE1|RIPL2	1	1	sp	Q99LE1	RIPL2	NS	no	NA	NA	NA	NA	NA	NA
0.144687	3.41617	1.8469	0.0682233	0.378987	-4.12221	sp|Q99J95|CDK9	sp|Q99J95|CDK9	1	1	sp	Q99J95	CDK9	NS	no	NA	NA	NA	NA	NA	NA
0.198149	3.04874	1.84684	0.0682331	0.378987	-4.06351	sp|P00520|ABL1	sp|P00520|ABL1	1	1	sp	P00520	ABL1	NS	no	NA	NA	NA	NA	NA	NA
-0.273278	2.57455	-1.84653	0.0682788	0.378987	-4.02144	sp|A2AQW0|M3K15	sp|A2AQW0|M3K15	1	1	sp	A2AQW0	M3K15	NS	no	NA	NA	NA	NA	NA	NA
-0.093964	8.06895	-1.84646	0.0682885	0.378987	-4.95396	sp|O35295|PURB	sp|O35295|PURB	1	1	sp	O35295	PURB	NS	no	NA	NA	NA	NA	NA	NA
0.201103	4.35383	1.84616	0.0683326	0.378987	-4.37491	sp|Q8C0V0|TLK1	sp|Q8C0V0|TLK1	1	1	sp	Q8C0V0	TLK1	NS	no	NA	NA	NA	NA	NA	NA
0.265913	4.0739	1.84455	0.068569	0.379373	-4.3017	sp|Q8VE73|CUL7	sp|Q8VE73|CUL7	1	1	sp	Q8VE73	CUL7	NS	no	NA	NA	NA	NA	NA	NA
0.333064	2.22027	1.84438	0.0685937	0.379373	-4.02278	sp|P07361|A1AG2	sp|P07361|A1AG2	1	1	sp	P07361	A1AG2	NS	no	NA	NA	NA	NA	NA	NA
0.110729	4.81485	1.84412	0.0686324	0.379373	-4.49785	sp|P61620|S61A1	sp|P61620|S61A1	1	1	sp	P61620	S61A1	NS	no	NA	NA	NA	NA	NA	NA
-0.13796	4.21243	-1.84388	0.0686677	0.379373	-4.30804	sp|Q8R1B5|CPLX3	sp|Q8R1B5|CPLX3	1	1	sp	Q8R1B5	CPLX3	NS	no	NA	NA	NA	NA	NA	NA
0.294107	2.84511	1.84387	0.0686694	0.379373	-4.04852	sp|Q7TSH4|CP110	sp|Q7TSH4|CP110	1	1	sp	Q7TSH4	CP110	NS	no	NA	NA	NA	NA	NA	NA
-0.197429	9.38421	-1.84373	0.0686895	0.379373	-5.01988	sp|Q99P58|RB27B	sp|Q99P58|RB27B	1	1	sp	Q99P58	RB27B	NS	no	NA	NA	NA	NA	NA	NA
0.13783	3.01017	1.84318	0.068771	0.379559	-4.06207	sp|P70425|RIT2	sp|P70425|RIT2	1	1	sp	P70425	RIT2	NS	no	NA	NA	NA	NA	NA	NA
0.0518399	4.13626	1.84206	0.0689359	0.380203	-4.30704	sp|Q8VDM6|HNRL1	sp|Q8VDM6|HNRL1	1	1	sp	Q8VDM6	HNRL1	NS	no	NA	NA	NA	NA	NA	NA
0.166075	4.15517	1.84173	0.0689855	0.380212	-4.32266	sp|Q3TZM9|ALG11	sp|Q3TZM9|ALG11	1	1	sp	Q3TZM9	ALG11	NS	no	NA	NA	NA	NA	NA	NA
0.317024	1.82213	1.84005	0.0692332	0.381238	-4.036	sp|Q9ER65|CSTN2	sp|Q9ER65|CSTN2	1	1	sp	Q9ER65	CSTN2	NS	no	NA	NA	NA	NA	NA	NA
-0.039373	8.64803	-1.83982	0.0692678	0.381238	-5.00108	sp|Q3UIZ8|MYLK3	sp|Q3UIZ8|MYLK3	1	1	sp	Q3UIZ8	MYLK3	NS	no	NA	NA	NA	NA	NA	NA
0.0269639	12.5707	1.8382	0.0695086	0.382297	-5.11157	sp|P68373|TBA1C	sp|P68373|TBA1C	1	1	sp	P68373	TBA1C	NS	no	NA	NA	NA	NA	NA	NA
-0.395254	2.56045	-1.83703	0.0696829	0.382498	-4.0328	sp|P37242|THB	sp|P37242|THB	1	1	sp	P37242	THB	NS	no	NA	NA	NA	NA	NA	NA
-0.0432566	5.99474	-1.83648	0.0697645	0.382498	-4.74319	sp|P50580|PA2G4	sp|P50580|PA2G4	1	1	sp	P50580	PA2G4	NS	no	NA	NA	NA	NA	NA	NA
0.0597817	7.76529	1.83611	0.0698208	0.382498	-4.9549	sp|P63087|PP1G	sp|P63087|PP1G	1	1	sp	P63087	PP1G	NS	no	NA	NA	NA	NA	NA	NA
-0.0567516	4.54913	-1.83602	0.0698329	0.382498	-4.42522	sp|Q8VDJ3|VIGLN	sp|Q8VDJ3|VIGLN	1	1	sp	Q8VDJ3	VIGLN	NS	no	NA	NA	NA	NA	NA	NA
0.215485	3.49921	1.83588	0.0698546	0.382498	-4.16159	sp|Q91W61|FXL15	sp|Q91W61|FXL15	1	1	sp	Q91W61	FXL15	NS	no	NA	NA	NA	NA	NA	NA
0.309875	2.46524	1.83576	0.0698719	0.382498	-4.03726	sp|Q3UGP9|LRC58	sp|Q3UGP9|LRC58	1	1	sp	Q3UGP9	LRC58	NS	no	NA	NA	NA	NA	NA	NA
-0.332231	3.58478	-1.83532	0.0699385	0.382498	-4.14254	sp|Q8CGM2|RP1L1	sp|Q8CGM2|RP1L1	1	1	sp	Q8CGM2	RP1L1	NS	no	NA	NA	NA	NA	NA	NA
0.30596	5.68544	1.83507	0.0699749	0.382498	-4.7118	sp|P62500|T22D1	sp|P62500|T22D1	1	1	sp	P62500	T22D1	NS	no	NA	NA	NA	NA	NA	NA
0.213916	4.69245	1.83504	0.0699798	0.382498	-4.48896	sp|Q64339|ISG15	sp|Q64339|ISG15	1	1	sp	Q64339	ISG15	NS	no	NA	NA	NA	NA	NA	NA
-0.133263	2.97958	-1.83412	0.0701174	0.382841	-4.06253	sp|P55194|3BP1	sp|P55194|3BP1	1	1	sp	P55194	3BP1	NS	no	NA	NA	NA	NA	NA	NA
0.145658	3.78356	1.83398	0.0701392	0.382841	-4.22946	sp|P57080|UBP25	sp|P57080|UBP25	1	1	sp	P57080	UBP25	NS	no	NA	NA	NA	NA	NA	NA
-0.0665606	5.60325	-1.83356	0.0702014	0.382917	-4.6799	sp|O88384|VTI1B	sp|O88384|VTI1B	1	1	sp	O88384	VTI1B	NS	no	NA	NA	NA	NA	NA	NA
0.148074	3.0585	1.83299	0.070287	0.382935	-4.08292	sp|Q6PDJ6|FBX42	sp|Q6PDJ6|FBX42	1	1	sp	Q6PDJ6	FBX42	NS	no	NA	NA	NA	NA	NA	NA
-0.0791474	4.03551	-1.8329	0.0703014	0.382935	-4.28152	sp|Q9JHL1|NHRF2	sp|Q9JHL1|NHRF2	1	1	sp	Q9JHL1	NHRF2	NS	no	NA	NA	NA	NA	NA	NA
-0.0425829	6.3189	-1.83228	0.070394	0.38308	-4.80033	sp|Q9CQ62|DECR	sp|Q9CQ62|DECR	1	1	sp	Q9CQ62	DECR	NS	no	NA	NA	NA	NA	NA	NA
-0.32608	3.83358	-1.83205	0.0704286	0.38308	-4.20451	sp|Q91ZF0|DJC24	sp|Q91ZF0|DJC24	1	1	sp	Q91ZF0	DJC24	NS	no	NA	NA	NA	NA	NA	NA
0.16322	3.57364	1.83176	0.0704731	0.38308	-4.18188	sp|Q6GQW0|BTBDB	sp|Q6GQW0|BTBDB	1	1	sp	Q6GQW0	BTBDB	NS	no	NA	NA	NA	NA	NA	NA
0.0696322	4.02122	1.83117	0.0705609	0.383294	-4.29383	tr|Q8CIH9|Q8CIH9	tr|Q8CIH9|Q8CIH9	1	1	tr	Q8CIH9	Q8CIH9	NS	yes	NA	NA	NA	NA	NA	NA
0.125518	4.39719	1.83078	0.0706205	0.383355	-4.40678	sp|Q8BLJ3|PLCX3	sp|Q8BLJ3|PLCX3	1	1	sp	Q8BLJ3	PLCX3	NS	no	NA	NA	NA	NA	NA	NA
-0.479615	8.91531	-1.83045	0.0706697	0.383359	-5.02239	sp|P30115|GSTA3	sp|P30115|GSTA3	1	1	sp	P30115	GSTA3	NS	no	NA	NA	NA	NA	NA	NA
-0.190019	11.1884	-1.82937	0.0708337	0.383985	-5.09393	sp|Q8BHD0|RB39A	sp|Q8BHD0|RB39A	1	1	sp	Q8BHD0	RB39A	NS	no	NA	NA	NA	NA	NA	NA
-0.0662468	5.6997	-1.82885	0.070911	0.384142	-4.70552	sp|Q8VHL1|SETD7	sp|Q8VHL1|SETD7	1	1	sp	Q8VHL1	SETD7	NS	no	NA	NA	NA	NA	NA	NA
0.155107	4.04127	1.82809	0.0710265	0.38434	-4.31052	sp|Q9QY42|GPR37	sp|Q9QY42|GPR37	1	1	sp	Q9QY42	GPR37	NS	no	NA	NA	NA	NA	NA	NA
0.0557378	7.73197	1.82797	0.0710447	0.38434	-4.96667	sp|Q9D898|ARP5L	sp|Q9D898|ARP5L	1	1	sp	Q9D898	ARP5L	NS	no	NA	NA	NA	NA	NA	NA
0.247834	2.78391	1.82623	0.0713089	0.385467	-4.06675	sp|Q9QZI9|SERC3	sp|Q9QZI9|SERC3	1	1	sp	Q9QZI9	SERC3	NS	yes	NA	NA	NA	NA	NA	NA
-0.346468	0.901522	-1.82571	0.0713881	0.385467	-4.12573	sp|P51807|DYLT1	sp|P51807|DYLT1	1	1	sp	P51807	DYLT1	NS	no	NA	NA	NA	NA	NA	NA
0.0408768	6.5939	1.82564	0.071399	0.385467	-4.85575	sp|Q99LD4|CSN1	sp|Q99LD4|CSN1	1	1	sp	Q99LD4	CSN1	NS	no	NA	NA	NA	NA	NA	NA
0.103425	5.20314	1.82513	0.0714757	0.385615	-4.62334	sp|Q80TF4|KLH13	sp|Q80TF4|KLH13	1	1	sp	Q80TF4	KLH13	NS	no	NA	NA	NA	NA	NA	NA
0.0532599	6.53768	1.82482	0.0715238	0.385615	-4.84987	sp|A2RT62|FXL16	sp|A2RT62|FXL16	1	1	sp	A2RT62	FXL16	NS	no	NA	NA	NA	NA	NA	NA
-0.0885247	4.63257	-1.82367	0.071699	0.386001	-4.46625	sp|Q59J78|NDUF2	sp|Q59J78|NDUF2	1	1	sp	Q59J78	NDUF2	NS	no	NA	NA	NA	NA	NA	NA
0.172011	5.27972	1.82362	0.0717061	0.386001	-4.64664	sp|P59053|KCNG3	sp|P59053|KCNG3	1	1	sp	P59053	KCNG3	NS	no	NA	NA	NA	NA	NA	NA
0.469586	3.59665	1.82339	0.0717417	0.386001	-4.21974	sp|Q8R3V6|CUED1, sp|Q9Z1L3|DEDD	sp|Q8R3V6|CUED1;sp|Q9Z1L3|DEDD	2	2	sp	Q8R3V6;Q9Z1L3	CUED1;DEDD	NS	no	NA	NA	NA	NA	NA	NA
-0.0612994	6.19668	-1.82279	0.071833	0.386163	-4.79723	sp|P60521|GBRL2	sp|P60521|GBRL2	1	1	sp	P60521	GBRL2	NS	no	NA	NA	NA	NA	NA	NA
-0.0462134	10.2839	-1.82256	0.0718693	0.386163	-5.08294	sp|Q62425|NDUA4	sp|Q62425|NDUA4	1	1	sp	Q62425	NDUA4	NS	no	NA	NA	NA	NA	NA	NA
-0.101117	3.32042	-1.82165	0.0720085	0.386462	-4.12771	sp|Q8BGQ1|SPE39	sp|Q8BGQ1|SPE39	1	1	sp	Q8BGQ1	SPE39	NS	no	NA	NA	NA	NA	NA	NA
-0.0680068	4.78172	-1.82156	0.0720225	0.386462	-4.51235	sp|Q8C167|PPCEL	sp|Q8C167|PPCEL	1	1	sp	Q8C167	PPCEL	NS	no	NA	NA	NA	NA	NA	NA
-0.291073	3.74561	-1.82029	0.0722169	0.386992	-4.2061	tr|Q9EQI5|Q9EQI5	tr|Q9EQI5|Q9EQI5	1	1	tr	Q9EQI5	Q9EQI5	NS	no	NA	NA	NA	NA	NA	NA
0.259188	4.24845	1.82016	0.0722365	0.386992	-4.39141	sp|Q9JLQ0|CD2AP	sp|Q9JLQ0|CD2AP	1	1	sp	Q9JLQ0	CD2AP	NS	no	NA	NA	NA	NA	NA	NA
0.0854715	6.18475	1.81996	0.0722677	0.386992	-4.80743	sp|Q8BH44|COR2B	sp|Q8BH44|COR2B	1	1	sp	Q8BH44	COR2B	NS	yes	NA	NA	NA	NA	NA	NA
-0.314153	2.33253	-1.81948	0.0723406	0.38712	-4.05366	sp|Q8C6M1|UBP20	sp|Q8C6M1|UBP20	1	1	sp	Q8C6M1	UBP20	NS	no	NA	NA	NA	NA	NA	NA
0.0256131	9.60162	1.81913	0.0723952	0.38715	-5.07127	sp|P09411|PGK1	sp|P09411|PGK1	1	1	sp	P09411	PGK1	NS	no	NA	NA	NA	NA	NA	NA
0.0321331	12.8883	1.81848	0.072495	0.387195	-5.15192	sp|Q7TMM9|TBB2A	sp|Q7TMM9|TBB2A	1	1	sp	Q7TMM9	TBB2A	NS	no	NA	NA	NA	NA	NA	NA
0.0469013	6.12661	1.81844	0.0725012	0.387195	-4.7993	sp|Q60972|RBBP4	sp|Q60972|RBBP4	1	1	sp	Q60972	RBBP4	NS	no	NA	NA	NA	NA	NA	NA
-0.0520257	6.1603	-1.81778	0.072603	0.387477	-4.80073	sp|Q8C0E2|VP26B	sp|Q8C0E2|VP26B	1	1	sp	Q8C0E2	VP26B	NS	no	NA	NA	NA	NA	NA	NA
-0.0922455	4.34621	-1.81711	0.0727064	0.387546	-4.39533	sp|Q6A068|CDC5L	sp|Q6A068|CDC5L	1	1	sp	Q6A068	CDC5L	NS	no	NA	NA	NA	NA	NA	NA
-0.116974	3.8743	-1.81658	0.0727883	0.387546	-4.25954	sp|Q8BXR9|OSBL6	sp|Q8BXR9|OSBL6	1	1	sp	Q8BXR9	OSBL6	NS	no	NA	NA	NA	NA	NA	NA
0.0777577	7.51213	1.81638	0.0728199	0.387546	-4.97095	sp|Q63810|CANB1	sp|Q63810|CANB1	1	1	sp	Q63810	CANB1	NS	no	NA	NA	NA	NA	NA	NA
0.113898	3.25812	1.81636	0.0728227	0.387546	-4.1368	sp|Q3UEI1|PDE4C	sp|Q3UEI1|PDE4C	1	1	sp	Q3UEI1	PDE4C	NS	no	NA	NA	NA	NA	NA	NA
-0.292022	5.13001	-1.81612	0.0728606	0.387546	-4.59065	sp|Q9QY33|TSN3	sp|Q9QY33|TSN3	1	1	sp	Q9QY33	TSN3	NS	no	NA	NA	NA	NA	NA	NA
0.149559	4.77924	1.81462	0.0730924	0.388396	-4.54095	sp|Q9R0Q3|TMED2	sp|Q9R0Q3|TMED2	1	1	sp	Q9R0Q3	TMED2	NS	no	NA	NA	NA	NA	NA	NA
0.123061	4.84227	1.81439	0.0731286	0.388396	-4.55637	sp|Q91YW3|DNJC3	sp|Q91YW3|DNJC3	1	1	sp	Q91YW3	DNJC3	NS	no	NA	NA	NA	NA	NA	NA
-0.126394	3.49406	-1.81414	0.0731675	0.388396	-4.17056	sp|P98203|ARVC	sp|P98203|ARVC	1	1	sp	P98203	ARVC	NS	no	NA	NA	NA	NA	NA	NA
-0.298076	2.15737	-1.81304	0.0733378	0.388898	-4.06324	sp|P63058|THA	sp|P63058|THA	1	1	sp	P63058	THA	NS	no	NA	NA	NA	NA	NA	NA
0.0952955	3.9281	1.8129	0.0733602	0.388898	-4.29916	sp|Q6DFY8|BRNP2	sp|Q6DFY8|BRNP2	1	1	sp	Q6DFY8	BRNP2	NS	no	NA	NA	NA	NA	NA	NA
-0.0721103	4.00655	-1.81234	0.0734469	0.389045	-4.3068	sp|O08848|RO60	sp|O08848|RO60	1	1	sp	O08848	RO60	NS	no	NA	NA	NA	NA	NA	NA
0.0661889	5.41428	1.81209	0.0734863	0.389045	-4.68823	sp|Q3UVX5|GRM5	sp|Q3UVX5|GRM5	1	1	sp	Q3UVX5	GRM5	NS	no	NA	NA	NA	NA	NA	NA
-0.053358	5.51914	-1.81106	0.0736459	0.38963	-4.70326	sp|Q9CWE0|MFR1L	sp|Q9CWE0|MFR1L	1	1	sp	Q9CWE0	MFR1L	NS	no	NA	NA	NA	NA	NA	NA
0.28234	5.41811	1.81005	0.0738051	0.390125	-4.70451	tr|E9Q7M2|E9Q7M2	tr|E9Q7M2|E9Q7M2	1	1	tr	E9Q7M2	E9Q7M2	NS	no	NA	NA	NA	NA	NA	NA
-0.265848	2.17239	-1.80957	0.0738789	0.390125	-4.06693	sp|Q923X4|GLRX2	sp|Q923X4|GLRX2	1	1	sp	Q923X4	GLRX2	NS	no	NA	NA	NA	NA	NA	NA
-0.0454524	8.58546	-1.80952	0.0738873	0.390125	-5.05072	sp|O88569|ROA2	sp|O88569|ROA2	1	1	sp	O88569	ROA2	NS	no	NA	NA	NA	NA	NA	NA
0.23355	3.63556	1.80871	0.074015	0.390458	-4.23731	sp|Q924T2|RT02	sp|Q924T2|RT02	1	1	sp	Q924T2	RT02	NS	no	NA	NA	NA	NA	NA	NA
0.18023	5.98156	1.80821	0.0740935	0.390458	-4.80049	sp|Q9CQN6|TM14C	sp|Q9CQN6|TM14C	1	1	sp	Q9CQN6	TM14C	NS	no	NA	NA	NA	NA	NA	NA
0.459738	1.69083	1.80818	0.0740982	0.390458	-4.07532	sp|P47811|MK14	sp|P47811|MK14	1	1	sp	P47811	MK14	NS	no	NA	NA	NA	NA	NA	NA
-0.079991	5.26864	-1.80599	0.0744417	0.392007	-4.65742	sp|Q9WV54|ASAH1	sp|Q9WV54|ASAH1	1	1	sp	Q9WV54	ASAH1	NS	no	NA	NA	NA	NA	NA	NA
0.416388	2.7401	1.80543	0.07453	0.392143	-4.09549	sp|Q922S8|KIF2C	sp|Q922S8|KIF2C	1	1	sp	Q922S8	KIF2C	NS	no	NA	NA	NA	NA	NA	NA
0.165645	3.19697	1.80518	0.0745697	0.392143	-4.14491	sp|Q9QXK7|CPSF3	sp|Q9QXK7|CPSF3	1	1	sp	Q9QXK7	CPSF3	NS	no	NA	NA	NA	NA	NA	NA
-0.146622	3.93822	-1.80476	0.0746364	0.392143	-4.29273	sp|Q8BZZ3|WWP1	sp|Q8BZZ3|WWP1	1	1	sp	Q8BZZ3	WWP1	NS	no	NA	NA	NA	NA	NA	NA
-0.0549191	6.67911	-1.80448	0.0746795	0.392143	-4.8998	sp|O35326|SRSF5	sp|O35326|SRSF5	1	1	sp	O35326	SRSF5	NS	no	NA	NA	NA	NA	NA	NA
0.391946	4.40116	1.80426	0.0747152	0.392143	-4.47158	sp|P42227|STAT3	sp|P42227|STAT3	1	1	sp	P42227	STAT3	NS	no	NA	NA	NA	NA	NA	NA
0.0946996	4.9876	1.8037	0.0748035	0.392216	-4.60888	sp|Q99KP3|CRYL1	sp|Q99KP3|CRYL1	1	1	sp	Q99KP3	CRYL1	NS	no	NA	NA	NA	NA	NA	NA
0.113495	3.15534	1.80354	0.074828	0.392216	-4.13794	sp|Q9CRA9|FGOP2	sp|Q9CRA9|FGOP2	1	1	sp	Q9CRA9	FGOP2	NS	no	NA	NA	NA	NA	NA	NA
0.138826	3.42957	1.80228	0.0750288	0.393008	-4.19248	sp|Q9DBS9|OSBL3	sp|Q9DBS9|OSBL3	1	1	sp	Q9DBS9	OSBL3	NS	no	NA	NA	NA	NA	NA	NA
-0.0439008	6.69212	-1.80047	0.0753162	0.394252	-4.90894	sp|O70492|SNX3	sp|O70492|SNX3	1	1	sp	O70492	SNX3	NS	no	NA	NA	NA	NA	NA	NA
0.154386	3.23321	1.7999	0.0754073	0.394469	-4.15842	sp|Q8R059|GALE	sp|Q8R059|GALE	1	1	sp	Q8R059	GALE	NS	no	NA	NA	NA	NA	NA	NA
-0.0946394	5.84378	-1.79941	0.0754853	0.394616	-4.77935	sp|Q9CWZ3|RBM8A	sp|Q9CWZ3|RBM8A	1	1	sp	Q9CWZ3	RBM8A	NS	no	NA	NA	NA	NA	NA	NA
0.244097	2.30417	1.79801	0.0757088	0.395524	-4.081	sp|Q9CQF6|ADPPT	sp|Q9CQF6|ADPPT	1	1	sp	Q9CQF6	ADPPT	NS	no	NA	NA	NA	NA	NA	NA
0.279966	3.68368	1.79752	0.0757868	0.395635	-4.26926	sp|P63147|UBE2B	sp|P63147|UBE2B	1	1	sp	P63147	UBE2B	NS	no	NA	NA	NA	NA	NA	NA
0.222523	4.01552	1.79697	0.0758745	0.395635	-4.35981	sp|A2AFS3|K1324	sp|A2AFS3|K1324	1	1	sp	A2AFS3	K1324	NS	no	NA	NA	NA	NA	NA	NA
0.196179	2.58069	1.79694	0.07588	0.395635	-4.09141	sp|Q99M01|SYFM	sp|Q99M01|SYFM	1	1	sp	Q99M01	SYFM	NS	no	NA	NA	NA	NA	NA	NA
0.289376	2.34351	1.79618	0.0760018	0.39584	-4.0844	sp|Q9CSP9|TTC14	sp|Q9CSP9|TTC14	1	1	sp	Q9CSP9	TTC14	NS	no	NA	NA	NA	NA	NA	NA
0.363985	2.72267	1.79607	0.0760193	0.39584	-4.10546	sp|P01664|KV3AC	sp|P01664|KV3AC	1	1	sp	P01664	KV3AC	NS	no	NA	NA	NA	NA	NA	NA
-0.165454	4.77476	-1.79476	0.0762285	0.396581	-4.54588	sp|Q60714|S27A1	sp|Q60714|S27A1	1	1	sp	Q60714	S27A1	NS	no	NA	NA	NA	NA	NA	NA
0.0747155	6.57773	1.79421	0.0763168	0.396581	-4.90909	sp|Q9CR16|PPID	sp|Q9CR16|PPID	1	1	sp	Q9CR16	PPID	NS	no	NA	NA	NA	NA	NA	NA
0.172655	3.45737	1.79412	0.0763319	0.396581	-4.21284	sp|Q5RJG7|ISPD	sp|Q5RJG7|ISPD	1	1	sp	Q5RJG7	ISPD	NS	no	NA	NA	NA	NA	NA	NA
0.119745	8.22162	1.79393	0.0763618	0.396581	-5.0595	sp|Q922J6|TSN2	sp|Q922J6|TSN2	1	1	sp	Q922J6	TSN2	NS	no	NA	NA	NA	NA	NA	NA
-0.14411	3.32692	-1.79299	0.0765131	0.397008	-4.16824	sp|Q6NT99|DUS23	sp|Q6NT99|DUS23	1	1	sp	Q6NT99	DUS23	NS	no	NA	NA	NA	NA	NA	NA
0.0765283	3.76226	1.79251	0.0765918	0.397008	-4.28379	sp|Q6PHZ8|KCIP4	sp|Q6PHZ8|KCIP4	1	1	sp	Q6PHZ8	KCIP4	NS	no	NA	NA	NA	NA	NA	NA
0.183374	10.6709	1.79249	0.0765945	0.397008	-5.14746	sp|Q8BN82|S17A5	sp|Q8BN82|S17A5	1	1	sp	Q8BN82	S17A5	NS	no	NA	NA	NA	NA	NA	NA
0.115467	4.14214	1.79167	0.0767269	0.397434	-4.39568	sp|Q9D708|S10AG	sp|Q9D708|S10AG	1	1	sp	Q9D708	S10AG	NS	no	NA	NA	NA	NA	NA	NA
-0.105848	7.74109	-1.79079	0.0768684	0.397907	-5.02786	sp|Q61751|Z354A, sp|Q8CBA2|SLFN5, sp|Q9QXT9|Z354B	sp|Q61751|Z354A;sp|Q8CBA2|SLFN5;sp|Q9QXT9|Z354B	3	3	sp	Q61751;Q8CBA2;Q9QXT9	Z354A;SLFN5;Z354B	NS	no	NA	NA	NA	NA	NA	NA
0.0934716	5.24672	1.7904	0.0769323	0.397978	-4.6909	sp|Q8VCR2|DHB13	sp|Q8VCR2|DHB13	1	1	sp	Q8VCR2	DHB13	NS	no	NA	NA	NA	NA	NA	NA
-0.207281	2.75009	-1.79007	0.0769864	0.397998	-4.10271	sp|Q9QYE3|BC11A	sp|Q9QYE3|BC11A	1	1	sp	Q9QYE3	BC11A	NS	no	NA	NA	NA	NA	NA	NA
-0.0927563	4.79217	-1.78938	0.0770969	0.398309	-4.56671	sp|Q9CQE5|RGS10	sp|Q9CQE5|RGS10	1	1	sp	Q9CQE5	RGS10	NS	no	NA	NA	NA	NA	NA	NA
-0.128849	3.47954	-1.78892	0.0771726	0.39844	-4.20512	sp|Q9D338|RM19	sp|Q9D338|RM19	1	1	sp	Q9D338	RM19	NS	no	NA	NA	NA	NA	NA	NA
-0.0626359	4.89886	-1.78795	0.0773306	0.398996	-4.60013	sp|Q62446|FKBP3	sp|Q62446|FKBP3	1	1	sp	Q62446	FKBP3	NS	no	NA	NA	NA	NA	NA	NA
-0.124093	3.59434	-1.78688	0.0775043	0.399632	-4.23368	sp|Q9JI39|ABCBA	sp|Q9JI39|ABCBA	1	1	sp	Q9JI39	ABCBA	NS	no	NA	NA	NA	NA	NA	NA
0.312701	3.30772	1.78495	0.0778184	0.40099	-4.20308	tr|K7N6P1|K7N6P1, tr|L7MUB9|L7MUB9, tr|W4VSN9|W4VSN9	tr|K7N6P1|K7N6P1;tr|L7MUB9|L7MUB9;tr|W4VSN9|W4VSN9	3	3	tr	K7N6P1;L7MUB9;W4VSN9	K7N6P1;L7MUB9;W4VSN9	NS	no	NA	NA	NA	NA	NA	NA
0.147169	4.85642	1.78452	0.0778887	0.401091	-4.61145	sp|Q3U214|MAST3	sp|Q3U214|MAST3	1	1	sp	Q3U214	MAST3	NS	no	NA	NA	NA	NA	NA	NA
0.328182	4.83368	1.78371	0.0780218	0.401516	-4.61886	tr|O08804|O08804	tr|O08804|O08804	1	1	tr	O08804	O08804	NS	no	NA	NA	NA	NA	NA	NA
0.0455378	5.11889	1.78234	0.0782464	0.402332	-4.67226	sp|Q7TPM6|FSD1	sp|Q7TPM6|FSD1	1	1	sp	Q7TPM6	FSD1	NS	no	NA	NA	NA	NA	NA	NA
0.117923	4.02838	1.78212	0.0782821	0.402332	-4.37773	sp|Q80V42|CBPM	sp|Q80V42|CBPM	1	1	sp	Q80V42	CBPM	NS	no	NA	NA	NA	NA	NA	NA
0.0341564	5.11303	1.7814	0.0784005	0.402647	-4.67161	sp|O54833|CSK22	sp|O54833|CSK22	1	1	sp	O54833	CSK22	NS	no	NA	NA	NA	NA	NA	NA
-0.0789885	4.58089	-1.78095	0.0784759	0.402647	-4.52317	sp|Q8CHX7|RFTN2	sp|Q8CHX7|RFTN2	1	1	sp	Q8CHX7	RFTN2	NS	yes	NA	NA	NA	NA	NA	NA
-0.0933381	4.29332	-1.78082	0.0784959	0.402647	-4.43857	sp|Q8R550|SH3K1	sp|Q8R550|SH3K1	1	1	sp	Q8R550	SH3K1	NS	no	NA	NA	NA	NA	NA	NA
-0.193364	3.4922	-1.78051	0.0785472	0.40265	-4.21569	sp|Q8BL03|MCATL	sp|Q8BL03|MCATL	1	1	sp	Q8BL03	MCATL	NS	yes	NA	NA	NA	NA	NA	NA
0.460568	4.27263	1.78017	0.0786037	0.402679	-4.47724	sp|O55237|CD70	sp|O55237|CD70	1	1	sp	O55237	CD70	NS	no	NA	NA	NA	NA	NA	NA
0.0590923	5.35638	1.77927	0.0787526	0.403046	-4.73101	sp|Q8C878|UBA3	sp|Q8C878|UBA3	1	1	sp	Q8C878	UBA3	NS	no	NA	NA	NA	NA	NA	NA
0.106004	5.26957	1.77909	0.0787814	0.403046	-4.7158	sp|P41216|ACSL1	sp|P41216|ACSL1	1	1	sp	P41216	ACSL1	NS	no	NA	NA	NA	NA	NA	NA
-0.0628571	6.92816	-1.77864	0.078857	0.403046	-4.97534	sp|Q6ZQ73|CAND2	sp|Q6ZQ73|CAND2	1	1	sp	Q6ZQ73	CAND2	NS	no	NA	NA	NA	NA	NA	NA
0.040029	5.02057	1.77836	0.0789022	0.403046	-4.65516	sp|Q6NZJ6|IF4G1	sp|Q6NZJ6|IF4G1	1	1	sp	Q6NZJ6	IF4G1	NS	no	NA	NA	NA	NA	NA	NA
0.165941	4.88863	1.7782	0.0789298	0.403046	-4.63158	sp|Q8BWY3|ERF1	sp|Q8BWY3|ERF1	1	1	sp	Q8BWY3	ERF1	NS	no	NA	NA	NA	NA	NA	NA
-0.0839404	4.92828	-1.77764	0.0790218	0.403255	-4.62304	sp|Q9R0U0|SRS10	sp|Q9R0U0|SRS10	1	1	sp	Q9R0U0	SRS10	NS	no	NA	NA	NA	NA	NA	NA
-0.124431	5.15409	-1.77704	0.0791203	0.403498	-4.67655	sp|Q8VDD9|PHIP	sp|Q8VDD9|PHIP	1	1	sp	Q8VDD9	PHIP	NS	no	NA	NA	NA	NA	NA	NA
0.0930692	5.68548	1.77605	0.0792853	0.403969	-4.80164	sp|Q9DBT5|AMPD2	sp|Q9DBT5|AMPD2	1	1	sp	Q9DBT5	AMPD2	NS	no	NA	NA	NA	NA	NA	NA
0.42104	1.9831	1.7758	0.0793267	0.403969	-4.10597	sp|F8VPZ5|ERCC6	sp|F8VPZ5|ERCC6	1	1	sp	F8VPZ5	ERCC6	NS	no	NA	NA	NA	NA	NA	NA
0.0551295	5.58889	1.77557	0.0793656	0.403969	-4.78293	sp|Q63836|SBP2	sp|Q63836|SBP2	1	1	sp	Q63836	SBP2	NS	yes	NA	NA	NA	NA	NA	NA
0.441431	1.89654	1.77502	0.0794564	0.404171	-4.10757	sp|P17950|IER2	sp|P17950|IER2	1	1	sp	P17950	IER2	NS	no	NA	NA	NA	NA	NA	NA
0.126419	4.03688	1.77366	0.0796832	0.404641	-4.39467	tr|E9Q2E4|E9Q2E4	tr|E9Q2E4|E9Q2E4	1	1	tr	E9Q2E4	E9Q2E4	NS	no	NA	NA	NA	NA	NA	NA
0.223756	2.88824	1.7736	0.0796927	0.404641	-4.14821	sp|Q9CPR7|SIKE1	sp|Q9CPR7|SIKE1	1	1	sp	Q9CPR7	SIKE1	NS	no	NA	NA	NA	NA	NA	NA
0.146672	5.5352	1.77317	0.0797647	0.404641	-4.78183	sp|Q6P5G0|MK04	sp|Q6P5G0|MK04	1	1	sp	Q6P5G0	MK04	NS	no	NA	NA	NA	NA	NA	NA
-0.134751	3.00953	-1.77301	0.0797906	0.404641	-4.15021	sp|Q80YQ8|RMD5A	sp|Q80YQ8|RMD5A	1	1	sp	Q80YQ8	RMD5A	NS	no	NA	NA	NA	NA	NA	NA
0.0479577	9.2126	1.77293	0.0798041	0.404641	-5.13984	sp|Q9CR62|M2OM	sp|Q9CR62|M2OM	1	1	sp	Q9CR62	M2OM	NS	no	NA	NA	NA	NA	NA	NA
-0.0422944	5.2027	-1.77174	0.0800041	0.405395	-4.7027	sp|Q9QZD9|EIF3I	sp|Q9QZD9|EIF3I	1	1	sp	Q9QZD9	EIF3I	NS	no	NA	NA	NA	NA	NA	NA
0.189725	4.35187	1.77052	0.0802079	0.406085	-4.49727	sp|S4R2P9|NAC3	sp|S4R2P9|NAC3	1	1	sp	S4R2P9	NAC3	NS	no	NA	NA	NA	NA	NA	NA
-0.280939	2.36106	-1.77031	0.0802427	0.406085	-4.11298	sp|Q99K30|ES8L2	sp|Q99K30|ES8L2	1	1	sp	Q99K30	ES8L2	NS	no	NA	NA	NA	NA	NA	NA
0.306241	4.15469	1.76792	0.0806447	0.407151	-4.45251	tr|F8VQ29|F8VQ29	tr|F8VQ29|F8VQ29	1	1	tr	F8VQ29	F8VQ29	NS	no	NA	NA	NA	NA	NA	NA
0.265314	4.34595	1.76764	0.0806914	0.407151	-4.50636	sp|O35711|LIPB2	sp|O35711|LIPB2	1	1	sp	O35711	LIPB2	NS	no	NA	NA	NA	NA	NA	NA
0.14064	3.8872	1.76747	0.0807208	0.407151	-4.36242	tr|E9PYG6|E9PYG6	tr|E9PYG6|E9PYG6	1	1	tr	E9PYG6	E9PYG6	NS	no	NA	NA	NA	NA	NA	NA
0.0668388	6.4417	1.76746	0.0807228	0.407151	-4.93449	sp|P58389|PTPA	sp|P58389|PTPA	1	1	sp	P58389	PTPA	NS	no	NA	NA	NA	NA	NA	NA
0.284831	2.25786	1.76726	0.0807565	0.407151	-4.11794	sp|Q07797|LG3BP	sp|Q07797|LG3BP	1	1	sp	Q07797	LG3BP	NS	no	NA	NA	NA	NA	NA	NA
0.106509	4.78801	1.76722	0.0807619	0.407151	-4.61903	sp|Q63739|TP4A1	sp|Q63739|TP4A1	1	1	sp	Q63739	TP4A1	NS	no	NA	NA	NA	NA	NA	NA
-0.0514379	6.50663	-1.76622	0.0809316	0.407747	-4.94066	sp|Q9CQ60|6PGL	sp|Q9CQ60|6PGL	1	1	sp	Q9CQ60	6PGL	NS	no	NA	NA	NA	NA	NA	NA
0.0973324	4.84022	1.76556	0.0810427	0.408047	-4.63461	sp|Q9EQ06|DHB11	sp|Q9EQ06|DHB11	1	1	sp	Q9EQ06	DHB11	NS	no	NA	NA	NA	NA	NA	NA
0.63957	2.00876	1.76426	0.0812631	0.408472	-4.11944	sp|Q8BX80|ENASE	sp|Q8BX80|ENASE	1	1	sp	Q8BX80	ENASE	NS	no	NA	NA	NA	NA	NA	NA
-0.0443739	9.47736	-1.76423	0.0812677	0.408472	-5.16158	sp|Q5SUV5|MYLK4, sp|Q8VCR8|MYLK2	sp|Q5SUV5|MYLK4;sp|Q8VCR8|MYLK2	2	2	sp	Q5SUV5;Q8VCR8	MYLK4;MYLK2	NS	no	NA	NA	NA	NA	NA	NA
-0.0426314	5.45591	-1.76415	0.0812818	0.408472	-4.77008	sp|Q3ULD5|MCCB	sp|Q3ULD5|MCCB	1	1	sp	Q3ULD5	MCCB	NS	no	NA	NA	NA	NA	NA	NA
-0.107353	4.14236	-1.76154	0.0817242	0.410435	-4.4229	tr|Q6XPS7|Q6XPS7	tr|Q6XPS7|Q6XPS7	1	1	tr	Q6XPS7	Q6XPS7	NS	no	NA	NA	NA	NA	NA	NA
-0.1777	4.58855	-1.76075	0.0818589	0.410591	-4.54816	sp|Q9QZN4|FBX6	sp|Q9QZN4|FBX6	1	1	sp	Q9QZN4	FBX6	NS	no	NA	NA	NA	NA	NA	NA
-0.147642	2.78737	-1.76075	0.0818591	0.410591	-4.14471	sp|Q7TPD2|F185A	sp|Q7TPD2|F185A	1	1	sp	Q7TPD2	F185A	NS	no	NA	NA	NA	NA	NA	NA
-0.0509131	5.06228	-1.76018	0.0819561	0.410818	-4.68819	sp|Q01097|NMDE2	sp|Q01097|NMDE2	1	1	sp	Q01097	NMDE2	NS	no	NA	NA	NA	NA	NA	NA
0.137947	3.07088	1.75975	0.0820297	0.410927	-4.18816	sp|Q811S7|UBIP1	sp|Q811S7|UBIP1	1	1	sp	Q811S7	UBIP1	NS	no	NA	NA	NA	NA	NA	NA
-0.131723	3.37401	-1.75919	0.0821265	0.411133	-4.2268	sp|Q3TTA7|CBLB	sp|Q3TTA7|CBLB	1	1	sp	Q3TTA7	CBLB	NS	no	NA	NA	NA	NA	NA	NA
-0.0993807	4.90113	-1.7589	0.0821748	0.411133	-4.6456	sp|Q07813|BAX	sp|Q07813|BAX	1	1	sp	Q07813	BAX	NS	no	NA	NA	NA	NA	NA	NA
-0.0675751	4.35796	-1.75838	0.0822636	0.411318	-4.49553	sp|O88704|HCN1	sp|O88704|HCN1	1	1	sp	O88704	HCN1	NS	no	NA	NA	NA	NA	NA	NA
-0.0629446	4.99262	-1.75773	0.0823756	0.411453	-4.6739	sp|Q3UYH7|ARBK2	sp|Q3UYH7|ARBK2	1	1	sp	Q3UYH7	ARBK2	NS	no	NA	NA	NA	NA	NA	NA
-0.176505	3.51534	-1.75762	0.0823945	0.411453	-4.25572	sp|Q8VE11|MTMR6	sp|Q8VE11|MTMR6	1	1	sp	Q8VE11	MTMR6	NS	no	NA	NA	NA	NA	NA	NA
0.140128	4.95388	1.75655	0.0825775	0.412107	-4.68183	sp|Q91YI0|ARLY	sp|Q91YI0|ARLY	1	1	sp	Q91YI0	ARLY	NS	no	NA	NA	NA	NA	NA	NA
-0.0387941	5.89257	-1.75585	0.0826983	0.412289	-4.86375	sp|Q9EP69|SAC1	sp|Q9EP69|SAC1	1	1	sp	Q9EP69	SAC1	NS	no	NA	NA	NA	NA	NA	NA
0.128059	3.75637	1.75573	0.0827181	0.412289	-4.34238	sp|Q8VC88|GRAN	sp|Q8VC88|GRAN	1	1	sp	Q8VC88	GRAN	NS	no	NA	NA	NA	NA	NA	NA
-0.0508711	5.70601	-1.75514	0.0828199	0.412333	-4.83203	sp|Q91XU3|PI42C	sp|Q91XU3|PI42C	1	1	sp	Q91XU3	PI42C	NS	no	NA	NA	NA	NA	NA	NA
-0.324912	2.92219	-1.7549	0.082861	0.412333	-4.15873	sp|Q6DVA0|LEMD2	sp|Q6DVA0|LEMD2	1	1	sp	Q6DVA0	LEMD2	NS	no	NA	NA	NA	NA	NA	NA
0.0882725	5.91174	1.75478	0.0828831	0.412333	-4.87515	sp|Q80WM4|HPLN4	sp|Q80WM4|HPLN4	1	1	sp	Q80WM4	HPLN4	NS	yes	NA	NA	NA	NA	NA	NA
-0.176448	3.99039	-1.75393	0.0830294	0.412744	-4.38421	sp|P41209|CETN1	sp|P41209|CETN1	1	1	sp	P41209	CETN1	NS	no	NA	NA	NA	NA	NA	NA
0.129153	3.48106	1.75369	0.0830699	0.412744	-4.27524	sp|P11835|ITB2	sp|P11835|ITB2	1	1	sp	P11835	ITB2	NS	no	NA	NA	NA	NA	NA	NA
-0.236171	2.00452	-1.75283	0.0832193	0.413134	-4.13368	sp|Q9D9Z5|DDA1	sp|Q9D9Z5|DDA1	1	1	sp	Q9D9Z5	DDA1	NS	no	NA	NA	NA	NA	NA	NA
0.233939	2.07996	1.75263	0.0832527	0.413134	-4.13272	sp|Q9BCZ4|SELS	sp|Q9BCZ4|SELS	1	1	sp	Q9BCZ4	SELS	NS	no	NA	NA	NA	NA	NA	NA
0.0891608	4.306	1.7518	0.0833976	0.413593	-4.50552	sp|Q80XA6|REPS2	sp|Q80XA6|REPS2	1	1	sp	Q80XA6	REPS2	NS	no	NA	NA	NA	NA	NA	NA
0.054816	5.79926	1.75094	0.0835467	0.413825	-4.86114	sp|P55264|ADK	sp|P55264|ADK	1	1	sp	P55264	ADK	NS	yes	NA	NA	NA	NA	NA	NA
0.152757	3.36816	1.75092	0.0835487	0.413825	-4.25587	tr|Q3U4S0|Q3U4S0	tr|Q3U4S0|Q3U4S0	1	1	tr	Q3U4S0	Q3U4S0	NS	no	NA	NA	NA	NA	NA	NA
-0.184154	3.93246	-1.75032	0.0836542	0.414088	-4.37206	sp|Q9JJ69|KCIP2	sp|Q9JJ69|KCIP2	1	1	sp	Q9JJ69	KCIP2	NS	no	NA	NA	NA	NA	NA	NA
0.204262	5.52874	1.74905	0.0838743	0.414919	-4.82363	sp|P60041|SMS	sp|P60041|SMS	1	1	sp	P60041	SMS	NS	no	NA	NA	NA	NA	NA	NA
-0.16894	4.55371	-1.74843	0.0839821	0.415111	-4.55848	sp|Q3UQ84|SYTM	sp|Q3UQ84|SYTM	1	1	sp	Q3UQ84	SYTM	NS	no	NA	NA	NA	NA	NA	NA
-0.0865732	6.39094	-1.74797	0.0840618	0.415111	-4.95235	sp|Q9CY50|SSRA	sp|Q9CY50|SSRA	1	1	sp	Q9CY50	SSRA	NS	no	NA	NA	NA	NA	NA	NA
-0.351943	3.77601	-1.74792	0.0840704	0.415111	-4.31578	sp|O70291|GRK4	sp|O70291|GRK4	1	1	sp	O70291	GRK4	NS	no	NA	NA	NA	NA	NA	NA
-0.0763219	5.27063	-1.74734	0.0841722	0.415354	-4.75583	sp|Q9Z2D6|MECP2	sp|Q9Z2D6|MECP2	1	1	sp	Q9Z2D6	MECP2	NS	no	NA	NA	NA	NA	NA	NA
0.377966	4.06715	1.74693	0.0842427	0.415443	-4.46308	sp|Q9D7A6|SRP19	sp|Q9D7A6|SRP19	1	1	sp	Q9D7A6	SRP19	NS	no	NA	NA	NA	NA	NA	NA
-0.153643	3.46132	-1.74614	0.0843807	0.415753	-4.26144	sp|Q9WTS6|TEN3	sp|Q9WTS6|TEN3	1	1	sp	Q9WTS6	TEN3	NS	no	NA	NA	NA	NA	NA	NA
-0.250218	1.73039	-1.74597	0.0844104	0.415753	-4.14776	sp|Q566J8|COQ8B	sp|Q566J8|COQ8B	1	1	sp	Q566J8	COQ8B	NS	no	NA	NA	NA	NA	NA	NA
0.270756	2.84737	1.74553	0.0844887	0.415814	-4.18292	sp|P98192|GNPAT	sp|P98192|GNPAT	1	1	sp	P98192	GNPAT	NS	no	NA	NA	NA	NA	NA	NA
0.078245	8.53828	1.7453	0.0845279	0.415814	-5.15976	sp|Q9CQ37|UBE2T	sp|Q9CQ37|UBE2T	1	1	sp	Q9CQ37	UBE2T	NS	no	NA	NA	NA	NA	NA	NA
0.193536	4.16252	1.74374	0.0848026	0.416757	-4.48345	sp|Q8R2E9|ERO1B	sp|Q8R2E9|ERO1B	1	1	sp	Q8R2E9	ERO1B	NS	no	NA	NA	NA	NA	NA	NA
0.135217	4.44049	1.74361	0.0848247	0.416757	-4.56165	sp|Q91W53|GOGA7	sp|Q91W53|GOGA7	1	1	sp	Q91W53	GOGA7	NS	no	NA	NA	NA	NA	NA	NA
0.0693974	4.67267	1.74171	0.0851594	0.417863	-4.62606	sp|Q8BYC6|TAOK3	sp|Q8BYC6|TAOK3	1	1	sp	Q8BYC6	TAOK3	NS	no	NA	NA	NA	NA	NA	NA
-0.0405648	7.56449	-1.74136	0.0852195	0.417863	-5.09974	sp|P60487|PLPP	sp|P60487|PLPP	1	1	sp	P60487	PLPP	NS	no	NA	NA	NA	NA	NA	NA
0.0981508	6.52838	1.74129	0.0852321	0.417863	-4.99209	sp|Q8BHJ6|SERC5	sp|Q8BHJ6|SERC5	1	1	sp	Q8BHJ6	SERC5	NS	no	NA	NA	NA	NA	NA	NA
0.186414	3.19715	1.7409	0.0853014	0.417863	-4.23807	sp|Q9ES46|PARVB	sp|Q9ES46|PARVB	1	1	sp	Q9ES46	PARVB	NS	no	NA	NA	NA	NA	NA	NA
-0.0876055	6.15135	-1.74083	0.0853138	0.417863	-4.9273	sp|Q9JK42|PDK2	sp|Q9JK42|PDK2	1	1	sp	Q9JK42	PDK2	NS	no	NA	NA	NA	NA	NA	NA
-0.266357	4.23515	-1.73958	0.0855348	0.418687	-4.46693	sp|Q8BPE4|TM177	sp|Q8BPE4|TM177	1	1	sp	Q8BPE4	TM177	NS	no	NA	NA	NA	NA	NA	NA
0.180469	5.11771	1.73925	0.0855932	0.418714	-4.75205	sp|Q99KR3|LACB2	sp|Q99KR3|LACB2	1	1	sp	Q99KR3	LACB2	NS	no	NA	NA	NA	NA	NA	NA
-0.233613	1.70579	-1.73892	0.0856517	0.418742	-4.15558	sp|Q9D5J6|SHPK	sp|Q9D5J6|SHPK	1	1	sp	Q9D5J6	SHPK	NS	yes	NA	NA	NA	NA	NA	NA
0.0652342	3.6745	1.73784	0.0858417	0.419412	-4.34258	sp|Q9R1L5|MAST1	sp|Q9R1L5|MAST1	1	1	sp	Q9R1L5	MAST1	NS	no	NA	NA	NA	NA	NA	NA
0.198513	3.89521	1.73734	0.0859308	0.419588	-4.41525	sp|Q9R0N9|SYT9	sp|Q9R0N9|SYT9	1	1	sp	Q9R0N9	SYT9	NS	no	NA	NA	NA	NA	NA	NA
-0.166674	3.98028	-1.73624	0.0861267	0.420264	-4.40856	sp|O54786|DFFA	sp|O54786|DFFA	1	1	sp	O54786	DFFA	NS	no	NA	NA	NA	NA	NA	NA
-0.0710112	4.06596	-1.73597	0.0861753	0.420264	-4.44436	sp|Q8K0D5|EFGM	sp|Q8K0D5|EFGM	1	1	sp	Q8K0D5	EFGM	NS	no	NA	NA	NA	NA	NA	NA
-0.37558	1.63233	-1.73544	0.0862689	0.420461	-4.16331	sp|Q9JLK4|CABP2	sp|Q9JLK4|CABP2	1	1	sp	Q9JLK4	CABP2	NS	no	NA	NA	NA	NA	NA	NA
0.0960806	3.09516	1.73459	0.0864198	0.420938	-4.2247	sp|Q69ZZ6|TMCC1	sp|Q69ZZ6|TMCC1	1	1	sp	Q69ZZ6	TMCC1	NS	no	NA	NA	NA	NA	NA	NA
-0.0561928	6.22496	-1.73388	0.0865468	0.421297	-4.95181	sp|Q9QZ23|NFU1	sp|Q9QZ23|NFU1	1	1	sp	Q9QZ23	NFU1	NS	no	NA	NA	NA	NA	NA	NA
0.325776	4.2934	1.73255	0.0867854	0.422199	-4.55087	sp|Q06180|PTN2	sp|Q06180|PTN2	1	1	sp	Q06180	PTN2	NS	no	NA	NA	NA	NA	NA	NA
-0.273773	2.81727	-1.73191	0.0868984	0.422334	-4.18085	sp|Q400C8|AMZ2	sp|Q400C8|AMZ2	1	1	sp	Q400C8	AMZ2	NS	no	NA	NA	NA	NA	NA	NA
-0.173586	2.81168	-1.73179	0.0869197	0.422334	-4.18348	sp|Q61161|M4K2	sp|Q61161|M4K2	1	1	sp	Q61161	M4K2	NS	no	NA	NA	NA	NA	NA	NA
-0.394998	3.34853	-1.73094	0.0870735	0.422673	-4.24529	sp|O35219|KCNH2, tr|Q32ME0|Q32ME0	sp|O35219|KCNH2;tr|Q32ME0|Q32ME0	2	2	sp;tr	O35219;Q32ME0	KCNH2;Q32ME0	NS	no	NA	NA	NA	NA	NA	NA
0.0426349	5.02844	1.73077	0.0871028	0.422673	-4.7351	sp|Q80TR1|AGRL1	sp|Q80TR1|AGRL1	1	1	sp	Q80TR1	AGRL1	NS	no	NA	NA	NA	NA	NA	NA
0.360791	2.60379	1.73051	0.0871497	0.422673	-4.18171	sp|A2AJK6|CHD7, sp|A3KFM7|CHD6, sp|Q09XV5|CHD8, sp|Q8BYH8|CHD9	sp|A2AJK6|CHD7;sp|A3KFM7|CHD6;sp|Q09XV5|CHD8;sp|Q8BYH8|CHD9	4	4	sp	A2AJK6;A3KFM7;Q09XV5;Q8BYH8	CHD7;CHD6;CHD8;CHD9	NS	no	NA	NA	NA	NA	NA	NA
-0.0371455	9.35242	-1.72987	0.0872642	0.422884	-5.21573	sp|P26443|DHE3	sp|P26443|DHE3	1	1	sp	P26443	DHE3	NS	no	NA	NA	NA	NA	NA	NA
0.215606	2.93765	1.72968	0.0872999	0.422884	-4.21313	sp|Q6PGG6|GNL3L	sp|Q6PGG6|GNL3L	1	1	sp	Q6PGG6	GNL3L	NS	no	NA	NA	NA	NA	NA	NA
-0.0781537	4.74522	-1.72931	0.087366	0.422945	-4.65308	sp|Q6NVF9|CPSF6	sp|Q6NVF9|CPSF6	1	1	sp	Q6NVF9	CPSF6	NS	no	NA	NA	NA	NA	NA	NA
-0.0344151	7.72334	-1.7279	0.0876203	0.423917	-5.13425	sp|O70443|GNAZ	sp|O70443|GNAZ	1	1	sp	O70443	GNAZ	NS	no	NA	NA	NA	NA	NA	NA
0.108179	5.0767	1.72685	0.0878099	0.424447	-4.75776	sp|Q08460|KCMA1	sp|Q08460|KCMA1	1	1	sp	Q08460	KCMA1	NS	no	NA	NA	NA	NA	NA	NA
-0.183403	3.21226	-1.72646	0.0878789	0.424447	-4.24059	sp|Q8R1Y2|MERB1	sp|Q8R1Y2|MERB1	1	1	sp	Q8R1Y2	MERB1	NS	no	NA	NA	NA	NA	NA	NA
0.227363	1.73433	1.7264	0.0878904	0.424447	-4.16415	sp|Q80WV3|CHST2	sp|Q80WV3|CHST2	1	1	sp	Q80WV3	CHST2	NS	no	NA	NA	NA	NA	NA	NA
-0.273795	4.34066	-1.72583	0.0879933	0.424558	-4.51941	sp|E9Q1P8|I2BP2	sp|E9Q1P8|I2BP2	1	1	sp	E9Q1P8	I2BP2	NS	no	NA	NA	NA	NA	NA	NA
-0.0507381	6.29935	-1.72548	0.0880571	0.424558	-4.97733	sp|Q921W0|CHM1A	sp|Q921W0|CHM1A	1	1	sp	Q921W0	CHM1A	NS	no	NA	NA	NA	NA	NA	NA
0.173041	5.55326	1.72524	0.0880998	0.424558	-4.86579	sp|Q78XF5|OSTC	sp|Q78XF5|OSTC	1	1	sp	Q78XF5	OSTC	NS	no	NA	NA	NA	NA	NA	NA
-0.0556208	5.23391	-1.72487	0.0881678	0.424558	-4.78564	sp|Q9D0A3|ARPIN	sp|Q9D0A3|ARPIN	1	1	sp	Q9D0A3	ARPIN	NS	no	NA	NA	NA	NA	NA	NA
0.171494	7.51287	1.72462	0.0882128	0.424558	-5.12862	sp|Q9QZS0|CO4A3	sp|Q9QZS0|CO4A3	1	1	sp	Q9QZS0	CO4A3	NS	no	NA	NA	NA	NA	NA	NA
0.114063	3.94281	1.7245	0.0882352	0.424558	-4.44195	sp|Q8CHK3|MBOA7	sp|Q8CHK3|MBOA7	1	1	sp	Q8CHK3	MBOA7	NS	no	NA	NA	NA	NA	NA	NA
-0.0356054	7.14745	-1.72419	0.0882903	0.424565	-5.09159	sp|P50247|SAHH	sp|P50247|SAHH	1	1	sp	P50247	SAHH	NS	no	NA	NA	NA	NA	NA	NA
-0.0395933	6.42371	-1.72343	0.088428	0.42497	-5.00005	sp|Q80UG5|SEPT9	sp|Q80UG5|SEPT9	1	1	sp	Q80UG5	2025-09-09	NS	no	NA	NA	NA	NA	NA	NA
-0.0559378	6.42847	-1.7229	0.088525	0.425177	-5.00085	sp|Q3TWW8|SRSF6	sp|Q3TWW8|SRSF6	1	1	sp	Q3TWW8	SRSF6	NS	no	NA	NA	NA	NA	NA	NA
-0.107816	3.16271	-1.72135	0.0888078	0.426277	-4.24313	sp|Q8C0I1|ADAS	sp|Q8C0I1|ADAS	1	1	sp	Q8C0I1	ADAS	NS	no	NA	NA	NA	NA	NA	NA
0.0710305	5.98623	1.72067	0.0889302	0.426576	-4.94255	sp|Q9D328|TM35A	sp|Q9D328|TM35A	1	1	sp	Q9D328	TM35A	NS	no	NA	NA	NA	NA	NA	NA
-0.0539318	5.60178	-1.72041	0.0889778	0.426576	-4.86975	sp|Q8VIM9|IRGQ	sp|Q8VIM9|IRGQ	1	1	sp	Q8VIM9	IRGQ	NS	no	NA	NA	NA	NA	NA	NA
-0.12953	3.10629	-1.72005	0.0890437	0.426634	-4.23506	sp|Q9Z321|TOP3B	sp|Q9Z321|TOP3B	1	1	sp	Q9Z321	TOP3B	NS	no	NA	NA	NA	NA	NA	NA
-0.110014	6.29884	-1.71973	0.089103	0.42666	-4.98378	sp|P22599|A1AT2	sp|P22599|A1AT2	1	1	sp	P22599	A1AT2	NS	no	NA	NA	NA	NA	NA	NA
-0.0908903	4.68618	-1.71905	0.0892279	0.427	-4.65149	sp|Q6TEK5|VKORL	sp|Q6TEK5|VKORL	1	1	sp	Q6TEK5	VKORL	NS	yes	NA	NA	NA	NA	NA	NA
0.0860481	4.50504	1.71744	0.089522	0.428149	-4.61789	sp|Q9CZP5|BCS1	sp|Q9CZP5|BCS1	1	1	sp	Q9CZP5	BCS1	NS	no	NA	NA	NA	NA	NA	NA
0.0720112	4.7916	1.71672	0.0896534	0.428518	-4.69871	sp|Q8CIG8|ANM5	sp|Q8CIG8|ANM5	1	1	sp	Q8CIG8	ANM5	NS	no	NA	NA	NA	NA	NA	NA
-0.0663762	4.19549	-1.71576	0.0898306	0.428893	-4.51424	sp|Q8CI78|RMND1	sp|Q8CI78|RMND1	1	1	sp	Q8CI78	RMND1	NS	no	NA	NA	NA	NA	NA	NA
-0.0668072	5.08468	-1.71551	0.0898764	0.428893	-4.76457	sp|O88910|MPP3	sp|O88910|MPP3	1	1	sp	O88910	MPP3	NS	no	NA	NA	NA	NA	NA	NA
-0.0377862	6.33245	-1.7149	0.0899893	0.428893	-5.00033	sp|Q8R0S2|IQEC1	sp|Q8R0S2|IQEC1	1	1	sp	Q8R0S2	IQEC1	NS	no	NA	NA	NA	NA	NA	NA
-0.0684266	4.78966	-1.71483	0.0900023	0.428893	-4.68919	sp|Q08274|DMWD	sp|Q08274|DMWD	1	1	sp	Q08274	DMWD	NS	no	NA	NA	NA	NA	NA	NA
-0.0787733	4.05629	-1.71483	0.0900025	0.428893	-4.47285	sp|Q8BG40|KTNB1	sp|Q8BG40|KTNB1	1	1	sp	Q8BG40	KTNB1	NS	no	NA	NA	NA	NA	NA	NA
-0.208775	2.57214	-1.71407	0.090143	0.428957	-4.1883	sp|Q9CSH3|RRP44	sp|Q9CSH3|RRP44	1	1	sp	Q9CSH3	RRP44	NS	no	NA	NA	NA	NA	NA	NA
0.0721969	4.5552	1.71367	0.0902163	0.428957	-4.63712	tr|Q6DFZ1|Q6DFZ1	tr|Q6DFZ1|Q6DFZ1	1	1	tr	Q6DFZ1	Q6DFZ1	NS	no	NA	NA	NA	NA	NA	NA
-0.0456526	8.89183	-1.71348	0.0902506	0.428957	-5.22718	sp|O35143|ATIF1	sp|O35143|ATIF1	1	1	sp	O35143	ATIF1	NS	no	NA	NA	NA	NA	NA	NA
-0.139244	3.85917	-1.7134	0.0902653	0.428957	-4.41126	tr|Q5NCB3|Q5NCB3	tr|Q5NCB3|Q5NCB3	1	1	tr	Q5NCB3	Q5NCB3	NS	no	NA	NA	NA	NA	NA	NA
-0.0979205	4.04806	-1.71329	0.0902869	0.428957	-4.47072	sp|Q923G2|RPAB3	sp|Q923G2|RPAB3	1	1	sp	Q923G2	RPAB3	NS	no	NA	NA	NA	NA	NA	NA
0.261903	6.09586	1.71258	0.0904176	0.429321	-4.98182	sp|Q9QYI8|DNJB7	sp|Q9QYI8|DNJB7	1	1	sp	Q9QYI8	DNJB7	NS	no	NA	NA	NA	NA	NA	NA
0.447756	2.19919	1.71146	0.0906257	0.430051	-4.18399	sp|Q6GQU6|LIGO3	sp|Q6GQU6|LIGO3	1	1	sp	Q6GQU6	LIGO3	NS	no	NA	NA	NA	NA	NA	NA
-0.0469199	5.43631	-1.70956	0.0909767	0.431458	-4.85504	sp|O70310|NMT1	sp|O70310|NMT1	1	1	sp	O70310	NMT1	NS	no	NA	NA	NA	NA	NA	NA
-0.0836601	4.77486	-1.70748	0.0913655	0.433043	-4.69524	sp|P24547|IMDH2	sp|P24547|IMDH2	1	1	sp	P24547	IMDH2	NS	no	NA	NA	NA	NA	NA	NA
-0.104842	5.60874	-1.7068	0.0914914	0.433104	-4.88979	sp|Q3V080|ZN583	sp|Q3V080|ZN583	1	1	sp	Q3V080	ZN583	NS	no	NA	NA	NA	NA	NA	NA
-0.184125	3.78867	-1.70667	0.0915161	0.433104	-4.3976	sp|Q80TM6|R3HD2	sp|Q80TM6|R3HD2	1	1	sp	Q80TM6	R3HD2	NS	no	NA	NA	NA	NA	NA	NA
0.351828	3.04712	1.70653	0.0915424	0.433104	-4.26747	sp|Q8BWY7|S39AB	sp|Q8BWY7|S39AB	1	1	sp	Q8BWY7	S39AB	NS	no	NA	NA	NA	NA	NA	NA
0.0715588	4.13736	1.70449	0.0919238	0.434352	-4.52751	tr|D3YWQ0|D3YWQ0	tr|D3YWQ0|D3YWQ0	1	1	tr	D3YWQ0	D3YWQ0	NS	no	NA	NA	NA	NA	NA	NA
0.203677	2.50474	1.70432	0.0919568	0.434352	-4.20392	sp|O54784|DAPK3	sp|O54784|DAPK3	1	1	sp	O54784	DAPK3	NS	no	NA	NA	NA	NA	NA	NA
0.25332	4.07606	1.70424	0.0919707	0.434352	-4.52387	sp|Q9D958|SPCS1	sp|Q9D958|SPCS1	1	1	sp	Q9D958	SPCS1	NS	no	NA	NA	NA	NA	NA	NA
0.139591	3.21155	1.70317	0.0921719	0.435042	-4.2908	sp|Q80TG9|LRFN2	sp|Q80TG9|LRFN2	1	1	sp	Q80TG9	LRFN2	NS	no	NA	NA	NA	NA	NA	NA
-0.0747268	4.10203	-1.70258	0.0922826	0.435272	-4.50592	sp|Q9ERB0|SNP29	sp|Q9ERB0|SNP29	1	1	sp	Q9ERB0	SNP29	NS	no	NA	NA	NA	NA	NA	NA
0.214187	2.71456	1.70233	0.0923304	0.435272	-4.22347	tr|E9PW83|E9PW83	tr|E9PW83|E9PW83	1	1	tr	E9PW83	E9PW83	NS	no	NA	NA	NA	NA	NA	NA
0.123158	2.59165	1.7017	0.0924476	0.435403	-4.21147	sp|Q6P4T0|ATG2A	sp|Q6P4T0|ATG2A	1	1	sp	Q6P4T0	ATG2A	NS	no	NA	NA	NA	NA	NA	NA
-0.178241	2.86323	-1.70124	0.0925349	0.435403	-4.22733	sp|Q920Q8|NS1BP	sp|Q920Q8|NS1BP	1	1	sp	Q920Q8	NS1BP	NS	no	NA	NA	NA	NA	NA	NA
0.158638	3.83204	1.70108	0.0925652	0.435403	-4.44909	sp|Q9D7M1|GID8	sp|Q9D7M1|GID8	1	1	sp	Q9D7M1	GID8	NS	no	NA	NA	NA	NA	NA	NA
-0.0969058	5.39906	-1.70101	0.0925782	0.435403	-4.85735	sp|Q9D938|TM160	sp|Q9D938|TM160	1	1	sp	Q9D938	TM160	NS	no	NA	NA	NA	NA	NA	NA
-0.0644594	5.49004	-1.70029	0.0927146	0.435786	-4.87951	sp|Q9CQF9|PCYOX	sp|Q9CQF9|PCYOX	1	1	sp	Q9CQF9	PCYOX	NS	no	NA	NA	NA	NA	NA	NA
0.148839	2.57804	1.69993	0.0927816	0.435842	-4.21319	sp|Q8VE18|SMG8	sp|Q8VE18|SMG8	1	1	sp	Q8VE18	SMG8	NS	no	NA	NA	NA	NA	NA	NA
0.0289692	13.027	1.69926	0.0929094	0.436184	-5.35623	sp|P99024|TBB5	sp|P99024|TBB5	1	1	sp	P99024	TBB5	NS	no	NA	NA	NA	NA	NA	NA
-0.0746723	4.33391	-1.69848	0.0930564	0.436615	-4.58163	sp|Q9CRC8|LRC40	sp|Q9CRC8|LRC40	1	1	sp	Q9CRC8	LRC40	NS	no	NA	NA	NA	NA	NA	NA
0.209562	3.00896	1.69815	0.0931199	0.436655	-4.26602	sp|P58137|ACOT8	sp|P58137|ACOT8	1	1	sp	P58137	ACOT8	NS	no	NA	NA	NA	NA	NA	NA
0.0680905	5.15231	1.69777	0.0931906	0.436727	-4.81938	sp|P23198|CBX3	sp|P23198|CBX3	1	1	sp	P23198	CBX3	NS	no	NA	NA	NA	NA	NA	NA
0.0859134	4.15294	1.69693	0.0933516	0.436752	-4.54475	sp|Q3V1L4|5NTC	sp|Q3V1L4|5NTC	1	1	sp	Q3V1L4	5NTC	NS	no	NA	NA	NA	NA	NA	NA
0.106647	4.16806	1.69672	0.0933906	0.436752	-4.55115	sp|Q8VDZ4|ZDHC5	sp|Q8VDZ4|ZDHC5	1	1	sp	Q8VDZ4	ZDHC5	NS	no	NA	NA	NA	NA	NA	NA
-0.0276303	7.89679	-1.69641	0.0934499	0.436752	-5.19844	sp|Q9QYC0|ADDA	sp|Q9QYC0|ADDA	1	1	sp	Q9QYC0	ADDA	NS	no	NA	NA	NA	NA	NA	NA
-0.0707341	4.9279	-1.6964	0.0934517	0.436752	-4.75511	sp|Q64213|SF01	sp|Q64213|SF01	1	1	sp	Q64213	SF01	NS	no	NA	NA	NA	NA	NA	NA
-0.556981	3.31565	-1.69629	0.0934716	0.436752	-4.27536	sp|Q8BYJ6|TBCD4	sp|Q8BYJ6|TBCD4	1	1	sp	Q8BYJ6	TBCD4	NS	no	NA	NA	NA	NA	NA	NA
0.123682	3.92765	1.69501	0.0937164	0.437638	-4.48347	sp|P21981|TGM2	sp|P21981|TGM2	1	1	sp	P21981	TGM2	NS	no	NA	NA	NA	NA	NA	NA
-0.0642109	4.28023	-1.6926	0.0941754	0.439321	-4.57569	sp|Q8BHW2|OSCP1	sp|Q8BHW2|OSCP1	1	1	sp	Q8BHW2	OSCP1	NS	no	NA	NA	NA	NA	NA	NA
0.144633	10.7698	1.69254	0.0941877	0.439321	-5.31743	sp|Q60771|CLD11	sp|Q60771|CLD11	1	1	sp	Q60771	CLD11	NS	no	NA	NA	NA	NA	NA	NA
-0.106615	5.67651	-1.69017	0.0946423	0.441047	-4.92902	sp|Q3U5Q7|CMPK2	sp|Q3U5Q7|CMPK2	1	1	sp	Q3U5Q7	CMPK2	NS	no	NA	NA	NA	NA	NA	NA
0.126136	5.0668	1.69003	0.0946692	0.441047	-4.81516	sp|Q8VIN1|PEBP2	sp|Q8VIN1|PEBP2	1	1	sp	Q8VIN1	PEBP2	NS	no	NA	NA	NA	NA	NA	NA
-0.0444657	12.0118	-1.68958	0.094754	0.441183	-5.35195	sp|P20612|GNAT1	sp|P20612|GNAT1	1	1	sp	P20612	GNAT1	NS	no	NA	NA	NA	NA	NA	NA
0.133252	7.56759	1.68922	0.094825	0.44122	-5.18996	sp|Q5SX39|MYH4	sp|Q5SX39|MYH4	1	1	sp	Q5SX39	MYH4	NS	no	NA	NA	NA	NA	NA	NA
-0.0556493	3.63164	-1.68844	0.0949733	0.44122	-4.39335	sp|Q9EQZ7|RIMS2	sp|Q9EQZ7|RIMS2	1	1	sp	Q9EQZ7	RIMS2	NS	no	NA	NA	NA	NA	NA	NA
0.184569	4.54299	1.68807	0.0950452	0.44122	-4.68346	sp|Q60778|IKBB	sp|Q60778|IKBB	1	1	sp	Q60778	IKBB	NS	no	NA	NA	NA	NA	NA	NA
-0.109931	4.4038	-1.68742	0.0951716	0.44122	-4.61604	sp|Q8BH43|WASF2	sp|Q8BH43|WASF2	1	1	sp	Q8BH43	WASF2	NS	no	NA	NA	NA	NA	NA	NA
0.219464	7.48827	1.6872	0.0952137	0.44122	-5.18903	sp|Q9DCQ2|ASPD	sp|Q9DCQ2|ASPD	1	1	sp	Q9DCQ2	ASPD	NS	no	NA	NA	NA	NA	NA	NA
0.168234	2.60989	1.68716	0.0952206	0.44122	-4.23189	sp|Q61146|OCLN	sp|Q61146|OCLN	1	1	sp	Q61146	OCLN	NS	no	NA	NA	NA	NA	NA	NA
0.182204	3.8333	1.68716	0.0952209	0.44122	-4.47211	sp|P54731|FAF1	sp|P54731|FAF1	1	1	sp	P54731	FAF1	NS	no	NA	NA	NA	NA	NA	NA
-0.0490927	6.11674	-1.68654	0.095341	0.44122	-5.01226	tr|Q8C635|Q8C635	tr|Q8C635|Q8C635	1	1	tr	Q8C635	Q8C635	NS	no	NA	NA	NA	NA	NA	NA
-0.0357459	8.73519	-1.68645	0.0953588	0.44122	-5.26482	sp|Q8K0S0|PHYIP	sp|Q8K0S0|PHYIP	1	1	sp	Q8K0S0	PHYIP	NS	no	NA	NA	NA	NA	NA	NA
0.0899776	4.42943	1.68618	0.0954097	0.44122	-4.64476	tr|Q9CQX6|Q9CQX6	tr|Q9CQX6|Q9CQX6	1	1	tr	Q9CQX6	Q9CQX6	NS	no	NA	NA	NA	NA	NA	NA
-0.0448619	5.54467	-1.68589	0.0954669	0.44122	-4.91485	sp|P28738|KIF5C	sp|P28738|KIF5C	1	1	sp	P28738	KIF5C	NS	no	NA	NA	NA	NA	NA	NA
-0.248837	4.93992	-1.68584	0.0954761	0.44122	-4.75771	sp|Q9JHS4|CLPX	sp|Q9JHS4|CLPX	1	1	sp	Q9JHS4	CLPX	NS	no	NA	NA	NA	NA	NA	NA
0.495312	5.29066	1.68579	0.0954863	0.44122	-4.89234	sp|Q8CI03|FWCH1	sp|Q8CI03|FWCH1	1	1	sp	Q8CI03	FWCH1	NS	no	NA	NA	NA	NA	NA	NA
0.141865	2.01778	1.68439	0.0957572	0.442048	-4.20855	tr|A0A140LIW3|A0A140LIW3	tr|A0A140LIW3|A0A140LIW3	1	1	tr	A0A140LIW3	A0A140LIW3	NS	no	NA	NA	NA	NA	NA	NA
0.0863356	3.84745	1.68429	0.0957771	0.442048	-4.4726	sp|P19137|LAMA1	sp|P19137|LAMA1	1	1	sp	P19137	LAMA1	NS	no	NA	NA	NA	NA	NA	NA
-0.476301	4.83607	-1.68108	0.0963999	0.444663	-4.71202	sp|Q61410|KGP2	sp|Q61410|KGP2	1	1	sp	Q61410	KGP2	NS	no	NA	NA	NA	NA	NA	NA
-0.078823	5.50705	-1.68069	0.0964757	0.444754	-4.91334	sp|Q8BG73|SH3L2	sp|Q8BG73|SH3L2	1	1	sp	Q8BG73	SH3L2	NS	no	NA	NA	NA	NA	NA	NA
0.290142	2.62512	1.68016	0.09658	0.444976	-4.24518	sp|Q60632|COT1	sp|Q60632|COT1	1	1	sp	Q60632	COT1	NS	no	NA	NA	NA	NA	NA	NA
-0.218464	3.40626	-1.67928	0.096752	0.445159	-4.33956	sp|Q63918|CAVN2	sp|Q63918|CAVN2	1	1	sp	Q63918	CAVN2	NS	no	NA	NA	NA	NA	NA	NA
0.14725	3.28481	1.67923	0.0967621	0.445159	-4.3391	sp|Q9WV96|T10B	sp|Q9WV96|T10B	1	1	sp	Q9WV96	T10B	NS	no	NA	NA	NA	NA	NA	NA
-0.0402908	6.9869	-1.67857	0.0968909	0.445159	-5.1484	sp|Q9EQH3|VPS35	sp|Q9EQH3|VPS35	1	1	sp	Q9EQH3	VPS35	NS	no	NA	NA	NA	NA	NA	NA
-0.192131	2.43277	-1.67856	0.0968932	0.445159	-4.22386	sp|Q8BS40|CPTP	sp|Q8BS40|CPTP	1	1	sp	Q8BS40	CPTP	NS	no	NA	NA	NA	NA	NA	NA
-0.0499933	7.97941	-1.67852	0.0969007	0.445159	-5.23259	sp|Q9D8Y0|EFHD2	sp|Q9D8Y0|EFHD2	1	1	sp	Q9D8Y0	EFHD2	NS	no	NA	NA	NA	NA	NA	NA
-0.0335926	8.02451	-1.67819	0.0969647	0.445194	-5.2365	sp|Q8BWF0|SSDH	sp|Q8BWF0|SSDH	1	1	sp	Q8BWF0	SSDH	NS	no	NA	NA	NA	NA	NA	NA
-0.351647	2.39641	-1.67765	0.0970716	0.445427	-4.22114	sp|P08508|FCGR3	sp|P08508|FCGR3	1	1	sp	P08508	FCGR3	NS	no	NA	NA	NA	NA	NA	NA
-0.027652	7.26633	-1.67694	0.0972102	0.445774	-5.18026	sp|P97351|RS3A	sp|P97351|RS3A	1	1	sp	P97351	RS3A	NS	no	NA	NA	NA	NA	NA	NA
-0.037869	6.42462	-1.6764	0.0973152	0.445774	-5.07645	sp|O55013|TPPC3	sp|O55013|TPPC3	1	1	sp	O55013	TPPC3	NS	no	NA	NA	NA	NA	NA	NA
0.0690524	5.02549	1.67623	0.0973499	0.445774	-4.82318	sp|O09172|GSH0	sp|O09172|GSH0	1	1	sp	O09172	GSH0	NS	no	NA	NA	NA	NA	NA	NA
-0.0805565	3.95566	-1.67611	0.0973723	0.445774	-4.50093	sp|Q68EF4|GRM4	sp|Q68EF4|GRM4	1	1	sp	Q68EF4	GRM4	NS	no	NA	NA	NA	NA	NA	NA
-0.30375	3.83025	-1.67568	0.0974582	0.445909	-4.44144	sp|Q99N95|RM03	sp|Q99N95|RM03	1	1	sp	Q99N95	RM03	NS	no	NA	NA	NA	NA	NA	NA
-0.0328919	7.62292	-1.67488	0.0976147	0.446367	-5.21336	sp|P08113|ENPL	sp|P08113|ENPL	1	1	sp	P08113	ENPL	NS	yes	NA	NA	NA	NA	NA	NA
0.249562	2.45224	1.67416	0.0977566	0.446538	-4.2377	sp|Q8C3X4|GUF1	sp|Q8C3X4|GUF1	1	1	sp	Q8C3X4	GUF1	NS	no	NA	NA	NA	NA	NA	NA
-0.382345	4.89665	-1.6739	0.0978075	0.446538	-4.74897	sp|Q8BLB0|ZFP3	sp|Q8BLB0|ZFP3	1	1	sp	Q8BLB0	ZFP3	NS	no	NA	NA	NA	NA	NA	NA
-0.0638203	5.63404	-1.67379	0.09783	0.446538	-4.94998	sp|O70591|PFD2	sp|O70591|PFD2	1	1	sp	O70591	PFD2	NS	no	NA	NA	NA	NA	NA	NA
0.0657498	6.54479	1.67345	0.0978963	0.446538	-5.10361	sp|P16460|ASSY	sp|P16460|ASSY	1	1	sp	P16460	ASSY	NS	no	NA	NA	NA	NA	NA	NA
0.101365	3.50922	1.67326	0.0979338	0.446538	-4.39611	sp|Q5SNZ0|GRDN	sp|Q5SNZ0|GRDN	1	1	sp	Q5SNZ0	GRDN	NS	no	NA	NA	NA	NA	NA	NA
-0.263502	4.60472	-1.67238	0.0981084	0.447076	-4.68256	sp|Q9CQN3|TOM6	sp|Q9CQN3|TOM6	1	1	sp	Q9CQN3	TOM6	NS	no	NA	NA	NA	NA	NA	NA
0.114113	4.22689	1.67165	0.0982521	0.447474	-4.60774	sp|Q9DBB4|NAA16	sp|Q9DBB4|NAA16	1	1	sp	Q9DBB4	NAA16	NS	no	NA	NA	NA	NA	NA	NA
-0.290387	3.05597	-1.67068	0.0984441	0.448091	-4.28494	tr|D3Z6V6|D3Z6V6	tr|D3Z6V6|D3Z6V6	1	1	tr	D3Z6V6	D3Z6V6	NS	no	NA	NA	NA	NA	NA	NA
-0.222746	2.97626	-1.66947	0.0986842	0.448925	-4.27901	sp|Q8R373|CLMP	sp|Q8R373|CLMP	1	1	sp	Q8R373	CLMP	NS	no	NA	NA	NA	NA	NA	NA
0.0996455	3.60432	1.66763	0.0990509	0.450335	-4.42908	sp|Q8BZN6|DOC10	sp|Q8BZN6|DOC10	1	1	sp	Q8BZN6	DOC10	NS	no	NA	NA	NA	NA	NA	NA
-0.268428	4.24344	-1.66731	0.0991155	0.45037	-4.58115	sp|Q91V24|ABCA7	sp|Q91V24|ABCA7	1	1	sp	Q91V24	ABCA7	NS	no	NA	NA	NA	NA	NA	NA
0.169644	3.30375	1.6667	0.0992362	0.45066	-4.36185	sp|Q7TSZ8|NACC1	sp|Q7TSZ8|NACC1	1	1	sp	Q7TSZ8	NACC1	NS	no	NA	NA	NA	NA	NA	NA
0.216616	4.49021	1.66626	0.0993237	0.450799	-4.70441	sp|Q8BHN0|PPM1L	sp|Q8BHN0|PPM1L	1	1	sp	Q8BHN0	PPM1L	NS	no	NA	NA	NA	NA	NA	NA
-0.134497	4.88121	-1.66564	0.0994493	0.450847	-4.78531	sp|O54962|BAF	sp|O54962|BAF	1	1	sp	O54962	BAF	NS	no	NA	NA	NA	NA	NA	NA
0.0420557	8.4018	1.66536	0.0995041	0.450847	-5.28258	sp|Q91V12|BACH	sp|Q91V12|BACH	1	1	sp	Q91V12	BACH	NS	no	NA	NA	NA	NA	NA	NA
-0.445158	3.16207	-1.66536	0.0995051	0.450847	-4.29904	sp|Q8VD72|TTC8	sp|Q8VD72|TTC8	1	1	sp	Q8VD72	TTC8	NS	no	NA	NA	NA	NA	NA	NA
0.410195	1.65579	1.66298	0.0999804	0.452255	-4.23003	sp|Q80ZA0|ITL1B	sp|Q80ZA0|ITL1B	1	1	sp	Q80ZA0	ITL1B	NS	no	NA	NA	NA	NA	NA	NA
-0.0660173	5.35494	-1.66259	0.100059	0.452255	-4.91095	sp|Q8BSZ2|AP3S2	sp|Q8BSZ2|AP3S2	1	1	sp	Q8BSZ2	AP3S2	NS	no	NA	NA	NA	NA	NA	NA
-0.139069	3.25077	-1.66218	0.100142	0.452255	-4.33738	sp|Q9JHS9|CWC15	sp|Q9JHS9|CWC15	1	1	sp	Q9JHS9	CWC15	NS	no	NA	NA	NA	NA	NA	NA
-0.271317	2.56157	-1.66206	0.100165	0.452255	-4.24877	sp|Q8BI22|CE128	sp|Q8BI22|CE128	1	1	sp	Q8BI22	CE128	NS	no	NA	NA	NA	NA	NA	NA
0.172649	6.55218	1.66153	0.100272	0.452255	-5.12822	tr|E9Q876|E9Q876	tr|E9Q876|E9Q876	1	1	tr	E9Q876	E9Q876	NS	no	NA	NA	NA	NA	NA	NA
0.115092	3.64736	1.66152	0.100274	0.452255	-4.45055	sp|Q62074|KPCI	sp|Q62074|KPCI	1	1	sp	Q62074	KPCI	NS	no	NA	NA	NA	NA	NA	NA
-0.190433	10.7084	-1.66146	0.100286	0.452255	-5.36319	sp|Q9ERI2|RB27A	sp|Q9ERI2|RB27A	1	1	sp	Q9ERI2	RB27A	NS	no	NA	NA	NA	NA	NA	NA
0.155752	4.89366	1.66142	0.100295	0.452255	-4.81856	sp|Q8BR63|F177A	sp|Q8BR63|F177A	1	1	sp	Q8BR63	F177A	NS	yes	NA	NA	NA	NA	NA	NA
-0.184016	5.49881	-1.66122	0.100335	0.452255	-4.93474	tr|E9PX57|E9PX57	tr|E9PX57|E9PX57	1	1	tr	E9PX57	E9PX57	NS	no	NA	NA	NA	NA	NA	NA
-0.104091	4.26797	-1.65991	0.100599	0.452255	-4.61702	sp|B1AS29|GRIK3	sp|B1AS29|GRIK3	1	1	sp	B1AS29	GRIK3	NS	no	NA	NA	NA	NA	NA	NA
-0.177034	5.71711	-1.65974	0.100633	0.452255	-4.98044	sp|Q69ZM6|STK36	sp|Q69ZM6|STK36	1	1	sp	Q69ZM6	STK36	NS	no	NA	NA	NA	NA	NA	NA
-0.0966579	3.82745	-1.65959	0.100665	0.452255	-4.48518	sp|Q8K2F8|LS14A	sp|Q8K2F8|LS14A	1	1	sp	Q8K2F8	LS14A	NS	no	NA	NA	NA	NA	NA	NA
-0.0992603	4.17962	-1.65957	0.100667	0.452255	-4.59183	sp|Q9ERG0|LIMA1	sp|Q9ERG0|LIMA1	1	1	sp	Q9ERG0	LIMA1	NS	no	NA	NA	NA	NA	NA	NA
0.115591	4.85283	1.65945	0.100693	0.452255	-4.80803	sp|Q9CQP2|TPPC2	sp|Q9CQP2|TPPC2	1	1	sp	Q9CQP2	TPPC2	NS	no	NA	NA	NA	NA	NA	NA
0.316281	4.14462	1.65942	0.100698	0.452255	-4.6171	sp|Q9CRA4|MSMO1	sp|Q9CRA4|MSMO1	1	1	sp	Q9CRA4	MSMO1	NS	no	NA	NA	NA	NA	NA	NA
0.297507	4.74512	1.65926	0.100729	0.452255	-4.79206	tr|A1L3P4|A1L3P4	tr|A1L3P4|A1L3P4	1	1	tr	A1L3P4	A1L3P4	NS	no	NA	NA	NA	NA	NA	NA
-0.220914	2.28726	-1.65897	0.100789	0.452264	-4.23997	sp|Q80YQ2|MED23	sp|Q80YQ2|MED23	1	1	sp	Q80YQ2	MED23	NS	no	NA	NA	NA	NA	NA	NA
0.133499	2.6922	1.65826	0.100932	0.452489	-4.27407	sp|P06537|GCR	sp|P06537|GCR	1	1	sp	P06537	GCR	NS	no	NA	NA	NA	NA	NA	NA
0.30681	3.49698	1.65813	0.100959	0.452489	-4.42943	sp|Q07079|IBP5	sp|Q07079|IBP5	1	1	sp	Q07079	IBP5	NS	no	NA	NA	NA	NA	NA	NA
0.402562	6.04531	1.65788	0.10101	0.452489	-5.06789	sp|P54103|DNJC2	sp|P54103|DNJC2	1	1	sp	P54103	DNJC2	NS	no	NA	NA	NA	NA	NA	NA
0.0487533	8.64188	1.6564	0.101309	0.453048	-5.31001	sp|Q8BLK3|LSAMP	sp|Q8BLK3|LSAMP	1	1	sp	Q8BLK3	LSAMP	NS	no	NA	NA	NA	NA	NA	NA
0.112653	3.65046	1.65625	0.101341	0.453048	-4.45875	sp|Q3UH93|PLXD1	sp|Q3UH93|PLXD1	1	1	sp	Q3UH93	PLXD1	NS	no	NA	NA	NA	NA	NA	NA
-0.0525895	7.49879	-1.65608	0.101375	0.453048	-5.23318	sp|Q8BKZ9|ODPX	sp|Q8BKZ9|ODPX	1	1	sp	Q8BKZ9	ODPX	NS	yes	NA	NA	NA	NA	NA	NA
0.163167	3.95573	1.65606	0.101378	0.453048	-4.55276	sp|Q6P5D3|DHX57	sp|Q6P5D3|DHX57	1	1	sp	Q6P5D3	DHX57	NS	no	NA	NA	NA	NA	NA	NA
-0.0428123	6.57966	-1.65585	0.101421	0.453048	-5.13167	sp|Q9CQC9|SAR1B	sp|Q9CQC9|SAR1B	1	1	sp	Q9CQC9	SAR1B	NS	no	NA	NA	NA	NA	NA	NA
-0.179808	3.8621	-1.65373	0.101852	0.454474	-4.49672	sp|Q3UVC0|KSR2	sp|Q3UVC0|KSR2	1	1	sp	Q3UVC0	KSR2	NS	no	NA	NA	NA	NA	NA	NA
0.235481	2.29475	1.65363	0.101874	0.454474	-4.25245	sp|Q8BKT7|THOC5	sp|Q8BKT7|THOC5	1	1	sp	Q8BKT7	THOC5	NS	no	NA	NA	NA	NA	NA	NA
-0.277922	3.89014	-1.65344	0.101912	0.454474	-4.49279	tr|Q52KG3|Q52KG3	tr|Q52KG3|Q52KG3	1	1	tr	Q52KG3	Q52KG3	NS	no	NA	NA	NA	NA	NA	NA
-0.0350295	7.69802	-1.65298	0.102005	0.454629	-5.25397	sp|P47963|RL13	sp|P47963|RL13	1	1	sp	P47963	RL13	NS	no	NA	NA	NA	NA	NA	NA
-0.260933	4.10216	-1.65184	0.102239	0.455419	-4.55999	sp|Q3URF8|KCD21	sp|Q3URF8|KCD21	1	1	sp	Q3URF8	KCD21	NS	no	NA	NA	NA	NA	NA	NA
0.0899092	4.63483	1.65129	0.102352	0.455663	-4.7584	sp|P59326|YTHD1	sp|P59326|YTHD1	1	1	sp	P59326	YTHD1	NS	no	NA	NA	NA	NA	NA	NA
-0.0390808	5.2849	-1.64937	0.102744	0.457154	-4.91798	sp|E9Q6P5|TTC7B	sp|E9Q6P5|TTC7B	1	1	sp	E9Q6P5	TTC7B	NS	yes	NA	NA	NA	NA	NA	NA
-0.0423268	6.50925	-1.64903	0.102815	0.45721	-5.13225	sp|Q9R1V6|ADA22	sp|Q9R1V6|ADA22	1	1	sp	Q9R1V6	ADA22	NS	no	NA	NA	NA	NA	NA	NA
0.0567303	6.13879	1.64871	0.10288	0.457247	-5.08108	sp|P61329|FGF12	sp|P61329|FGF12	1	1	sp	P61329	FGF12	NS	no	NA	NA	NA	NA	NA	NA
-0.0395547	8.25157	-1.64837	0.102951	0.457301	-5.29889	sp|Q9DCJ5|NDUA8	sp|Q9DCJ5|NDUA8	1	1	sp	Q9DCJ5	NDUA8	NS	no	NA	NA	NA	NA	NA	NA
0.115961	8.83821	1.64804	0.103018	0.457345	-5.33299	sp|P00015|CYC2	sp|P00015|CYC2	1	1	sp	P00015	CYC2	NS	no	NA	NA	NA	NA	NA	NA
-0.0790765	9.81199	-1.64715	0.103201	0.457535	-5.3628	sp|P35279|RAB6A	sp|P35279|RAB6A	1	1	sp	P35279	RAB6A	NS	no	NA	NA	NA	NA	NA	NA
0.166707	4.07653	1.6468	0.103273	0.457535	-4.60385	sp|Q5QNQ6|OSBP2	sp|Q5QNQ6|OSBP2	1	1	sp	Q5QNQ6	OSBP2	NS	no	NA	NA	NA	NA	NA	NA
-0.282382	4.10331	-1.64643	0.10335	0.457535	-4.56768	sp|Q8BU40|NAL4A	sp|Q8BU40|NAL4A	1	1	sp	Q8BU40	NAL4A	NS	no	NA	NA	NA	NA	NA	NA
-0.0635955	6.1499	-1.64635	0.103366	0.457535	-5.08053	sp|P47791|GSHR	sp|P47791|GSHR	1	1	sp	P47791	GSHR	NS	yes	NA	NA	NA	NA	NA	NA
-0.216569	2.70094	-1.64627	0.103383	0.457535	-4.27879	sp|P61315|G3ST3	sp|P61315|G3ST3	1	1	sp	P61315	G3ST3	NS	no	NA	NA	NA	NA	NA	NA
0.189003	2.83194	1.64615	0.103407	0.457535	-4.30699	sp|Q6A026|PDS5A	sp|Q6A026|PDS5A	1	1	sp	Q6A026	PDS5A	NS	no	NA	NA	NA	NA	NA	NA
0.0664168	4.47959	1.64553	0.103535	0.457845	-4.71942	tr|B1AUN2|B1AUN2	tr|B1AUN2|B1AUN2	1	1	tr	B1AUN2	B1AUN2	NS	no	NA	NA	NA	NA	NA	NA
-0.0386602	5.40541	-1.64407	0.103837	0.458823	-4.95259	sp|O88448|KLC2	sp|O88448|KLC2	1	1	sp	O88448	KLC2	NS	no	NA	NA	NA	NA	NA	NA
-0.158222	3.98603	-1.6439	0.103872	0.458823	-4.54968	sp|O08832|GALT4	sp|O08832|GALT4	1	1	sp	O08832	GALT4	NS	no	NA	NA	NA	NA	NA	NA
0.0703419	4.51913	1.64348	0.103959	0.458948	-4.73473	sp|Q9D1H6|NDUF4	sp|Q9D1H6|NDUF4	1	1	sp	Q9D1H6	NDUF4	NS	no	NA	NA	NA	NA	NA	NA
-0.0778414	4.51133	-1.64278	0.104104	0.45897	-4.71985	sp|A2ALU4|SHRM2	sp|A2ALU4|SHRM2	1	1	sp	A2ALU4	SHRM2	NS	no	NA	NA	NA	NA	NA	NA
0.211881	5.00382	1.64241	0.104182	0.45897	-4.87976	sp|Q9D0P8|IFT27	sp|Q9D0P8|IFT27	1	1	sp	Q9D0P8	IFT27	NS	no	NA	NA	NA	NA	NA	NA
-0.15704	4.93561	-1.64195	0.104276	0.45897	-4.83393	sp|Q8VEL9|REM2	sp|Q8VEL9|REM2	1	1	sp	Q8VEL9	REM2	NS	no	NA	NA	NA	NA	NA	NA
0.203686	2.83153	1.64191	0.104286	0.45897	-4.31308	sp|Q80ZK0|RT10	sp|Q80ZK0|RT10	1	1	sp	Q80ZK0	RT10	NS	no	NA	NA	NA	NA	NA	NA
0.248889	3.79249	1.6419	0.104288	0.45897	-4.53087	sp|Q9R022|DJC12	sp|Q9R022|DJC12	1	1	sp	Q9R022	DJC12	NS	no	NA	NA	NA	NA	NA	NA
-0.182009	2.61544	-1.64178	0.104311	0.45897	-4.27837	sp|Q80XS6|SMAG2	sp|Q80XS6|SMAG2	1	1	sp	Q80XS6	SMAG2	NS	no	NA	NA	NA	NA	NA	NA
0.436258	1.77382	1.64138	0.104395	0.459085	-4.2524	sp|Q7TPE5|S7A6O	sp|Q7TPE5|S7A6O	1	1	sp	Q7TPE5	S7A6O	NS	no	NA	NA	NA	NA	NA	NA
-0.0813003	4.7372	-1.64031	0.104618	0.459807	-4.78892	sp|Q80WC7|AGFG2	sp|Q80WC7|AGFG2	1	1	sp	Q80WC7	AGFG2	NS	no	NA	NA	NA	NA	NA	NA
0.0601539	5.61381	1.63991	0.104702	0.45986	-5.0067	sp|Q9D2R6|COA3	sp|Q9D2R6|COA3	1	1	sp	Q9D2R6	COA3	NS	no	NA	NA	NA	NA	NA	NA
0.0401992	9.15087	1.63965	0.104755	0.45986	-5.3567	sp|Q8BGZ1|HPCL4	sp|Q8BGZ1|HPCL4	1	1	sp	Q8BGZ1	HPCL4	NS	no	NA	NA	NA	NA	NA	NA
-0.0488192	4.86942	-1.63942	0.104804	0.45986	-4.8301	sp|Q80YA9|CNKR2	sp|Q80YA9|CNKR2	1	1	sp	Q80YA9	CNKR2	NS	no	NA	NA	NA	NA	NA	NA
0.119719	3.72883	1.63891	0.10491	0.460069	-4.50636	sp|Q9WTQ5|AKA12	sp|Q9WTQ5|AKA12	1	1	sp	Q9WTQ5	AKA12	NS	no	NA	NA	NA	NA	NA	NA
-0.215478	4.58549	-1.63795	0.10511	0.460691	-4.73462	sp|Q03734|SPA3M	sp|Q03734|SPA3M	1	1	sp	Q03734	SPA3M	NS	yes	NA	NA	NA	NA	NA	NA
0.220432	4.50874	1.63761	0.105182	0.460754	-4.75298	sp|Q9D1X9|TM50B	sp|Q9D1X9|TM50B	1	1	sp	Q9D1X9	TM50B	NS	no	NA	NA	NA	NA	NA	NA
0.0332388	8.55275	1.63685	0.105341	0.461193	-5.33628	sp|P60766|CDC42	sp|P60766|CDC42	1	1	sp	P60766	CDC42	NS	no	NA	NA	NA	NA	NA	NA
-0.0405556	6.11792	-1.63646	0.105423	0.461193	-5.09221	sp|Q9Z0X1|AIFM1	sp|Q9Z0X1|AIFM1	1	1	sp	Q9Z0X1	AIFM1	NS	no	NA	NA	NA	NA	NA	NA
0.0370067	10.9498	1.6362	0.105477	0.461193	-5.4119	sp|P70296|PEBP1	sp|P70296|PEBP1	1	1	sp	P70296	PEBP1	NS	no	NA	NA	NA	NA	NA	NA
0.162176	3.91008	1.63602	0.105515	0.461193	-4.56789	sp|Q9JLY7|DUS14	sp|Q9JLY7|DUS14	1	1	sp	Q9JLY7	DUS14	NS	no	NA	NA	NA	NA	NA	NA
-0.0517106	5.4674	-1.63497	0.105734	0.461756	-4.97879	sp|P45952|ACADM	sp|P45952|ACADM	1	1	sp	P45952	ACADM	NS	no	NA	NA	NA	NA	NA	NA
-0.150651	3.26323	-1.6348	0.105771	0.461756	-4.37462	sp|Q8CAB8|CAST2	sp|Q8CAB8|CAST2	1	1	sp	Q8CAB8	CAST2	NS	no	NA	NA	NA	NA	NA	NA
-0.0591934	7.12628	-1.63457	0.105819	0.461756	-5.23292	sp|Q8K021|SCAM1	sp|Q8K021|SCAM1	1	1	sp	Q8K021	SCAM1	NS	no	NA	NA	NA	NA	NA	NA
0.0411594	6.65703	1.63376	0.105991	0.46225	-5.18109	sp|Q99KB8|GLO2	sp|Q99KB8|GLO2	1	1	sp	Q99KB8	GLO2	NS	no	NA	NA	NA	NA	NA	NA
0.0835035	4.1153	1.63231	0.106296	0.463134	-4.62958	tr|Q68FM7|Q68FM7	tr|Q68FM7|Q68FM7	1	1	tr	Q68FM7	Q68FM7	NS	no	NA	NA	NA	NA	NA	NA
-0.497088	2.83789	-1.63197	0.106368	0.463134	-4.2998	sp|E9PZJ8|ASCC3	sp|E9PZJ8|ASCC3	1	1	sp	E9PZJ8	ASCC3	NS	no	NA	NA	NA	NA	NA	NA
-0.0922326	5.26841	-1.63172	0.106421	0.463134	-4.93754	sp|P52912|TIA1	sp|P52912|TIA1	1	1	sp	P52912	TIA1	NS	no	NA	NA	NA	NA	NA	NA
0.0660983	4.77276	1.63168	0.106427	0.463134	-4.82526	sp|Q61772|EPHA7	sp|Q61772|EPHA7	1	1	sp	Q61772	EPHA7	NS	no	NA	NA	NA	NA	NA	NA
-0.229685	11.3774	-1.63027	0.106726	0.464179	-5.43025	sp|Q64008|RAB34	sp|Q64008|RAB34	1	1	sp	Q64008	RAB34	NS	no	NA	NA	NA	NA	NA	NA
-0.0879025	3.84141	-1.6295	0.106889	0.464633	-4.53377	sp|Q8K245|UVRAG	sp|Q8K245|UVRAG	1	1	sp	Q8K245	UVRAG	NS	no	NA	NA	NA	NA	NA	NA
0.0699391	5.17274	1.62908	0.106978	0.464764	-4.93151	sp|Q9JIY5|HTRA2	sp|Q9JIY5|HTRA2	1	1	sp	Q9JIY5	HTRA2	NS	no	NA	NA	NA	NA	NA	NA
-0.0329392	5.37617	-1.62838	0.107126	0.465113	-4.97102	sp|Q91ZX7|LRP1	sp|Q91ZX7|LRP1	1	1	sp	Q91ZX7	LRP1	NS	no	NA	NA	NA	NA	NA	NA
-0.0319991	8.3275	-1.62815	0.107176	0.465113	-5.33572	sp|Q8C1B7|SEP11	sp|Q8C1B7|SEP11	1	1	sp	Q8C1B7	2025-09-11	NS	no	NA	NA	NA	NA	NA	NA
-0.0490161	6.9104	-1.62762	0.107288	0.465144	-5.2198	sp|Q9QY76|VAPB	sp|Q9QY76|VAPB	1	1	sp	Q9QY76	VAPB	NS	no	NA	NA	NA	NA	NA	NA
-0.0245172	9.52632	-1.62719	0.10738	0.465144	-5.38699	sp|Q9CZ13|QCR1	sp|Q9CZ13|QCR1	1	1	sp	Q9CZ13	QCR1	NS	no	NA	NA	NA	NA	NA	NA
0.139914	5.90832	1.62696	0.107429	0.465144	-5.08227	sp|Q61532|MK06	sp|Q61532|MK06	1	1	sp	Q61532	MK06	NS	no	NA	NA	NA	NA	NA	NA
-0.477473	1.91116	-1.62661	0.107503	0.465144	-4.26644	sp|Q61199|NXPH2	sp|Q61199|NXPH2	1	1	sp	Q61199	NXPH2	NS	no	NA	NA	NA	NA	NA	NA
-0.0431423	6.13315	-1.62658	0.107509	0.465144	-5.10977	sp|Q9QYA2|TOM40	sp|Q9QYA2|TOM40	1	1	sp	Q9QYA2	TOM40	NS	no	NA	NA	NA	NA	NA	NA
-0.407254	2.18455	-1.62646	0.107535	0.465144	-4.27029	sp|Q9R0B6|LAMC3	sp|Q9R0B6|LAMC3	1	1	sp	Q9R0B6	LAMC3	NS	no	NA	NA	NA	NA	NA	NA
-0.0379505	8.96632	-1.62574	0.107689	0.465526	-5.37134	sp|Q61644|PACN1	sp|Q61644|PACN1	1	1	sp	Q61644	PACN1	NS	yes	NA	NA	NA	NA	NA	NA
-0.138118	4.70199	-1.62549	0.107741	0.465526	-4.79573	sp|Q9D0J4|ARL2	sp|Q9D0J4|ARL2	1	1	sp	Q9D0J4	ARL2	NS	no	NA	NA	NA	NA	NA	NA
0.381009	2.49513	1.62456	0.107942	0.466138	-4.30311	sp|Q6P9J9|ANO6	sp|Q6P9J9|ANO6	1	1	sp	Q6P9J9	ANO6	NS	no	NA	NA	NA	NA	NA	NA
-0.258164	2.06173	-1.62377	0.10811	0.466417	-4.27167	sp|Q3URQ0|TEX10	sp|Q3URQ0|TEX10	1	1	sp	Q3URQ0	TEX10	NS	no	NA	NA	NA	NA	NA	NA
-0.0574175	3.80765	-1.6237	0.108124	0.466417	-4.53482	sp|Q99PU8|DHX30	sp|Q99PU8|DHX30	1	1	sp	Q99PU8	DHX30	NS	no	NA	NA	NA	NA	NA	NA
0.0354453	5.8068	1.62333	0.108204	0.46651	-5.06553	sp|O35593|PSDE	sp|O35593|PSDE	1	1	sp	O35593	PSDE	NS	no	NA	NA	NA	NA	NA	NA
0.133272	4.32783	1.62193	0.108502	0.467505	-4.71485	sp|Q9JJJ7|PORCN	sp|Q9JJJ7|PORCN	1	1	sp	Q9JJJ7	PORCN	NS	no	NA	NA	NA	NA	NA	NA
0.238785	5.954	1.6217	0.108553	0.467505	-5.10252	sp|Q6PCN7|HLTF	sp|Q6PCN7|HLTF	1	1	sp	Q6PCN7	HLTF	NS	no	NA	NA	NA	NA	NA	NA
0.613386	3.48154	1.6205	0.10881	0.468357	-4.49494	sp|O09161|CASQ2	sp|O09161|CASQ2	1	1	sp	O09161	CASQ2	NS	no	NA	NA	NA	NA	NA	NA
0.263212	3.41443	1.61976	0.108969	0.468396	-4.45797	sp|Q9EPB4|ASC	sp|Q9EPB4|ASC	1	1	sp	Q9EPB4	ASC	NS	no	NA	NA	NA	NA	NA	NA
-0.0487056	5.13645	-1.61909	0.109114	0.468396	-4.92917	sp|Q61102|ABCB7	sp|Q61102|ABCB7	1	1	sp	Q61102	ABCB7	NS	no	NA	NA	NA	NA	NA	NA
-0.0957537	5.21922	-1.61887	0.109161	0.468396	-4.94561	sp|P0CW02|LY6C1	sp|P0CW02|LY6C1	1	1	sp	P0CW02	LY6C1	NS	no	NA	NA	NA	NA	NA	NA
-0.0750743	5.10765	-1.61879	0.109179	0.468396	-4.92065	sp|Q9DBR7|MYPT1	sp|Q9DBR7|MYPT1	1	1	sp	Q9DBR7	MYPT1	NS	no	NA	NA	NA	NA	NA	NA
0.0674547	8.20076	1.61829	0.109288	0.468396	-5.34517	sp|P70349|HINT1	sp|P70349|HINT1	1	1	sp	P70349	HINT1	NS	no	NA	NA	NA	NA	NA	NA
0.0585273	6.53766	1.61805	0.109339	0.468396	-5.18946	sp|P61967|AP1S1	sp|P61967|AP1S1	1	1	sp	P61967	AP1S1	NS	no	NA	NA	NA	NA	NA	NA
0.261136	1.71307	1.61786	0.109379	0.468396	-4.27527	sp|Q6VGS5|DAPLE	sp|Q6VGS5|DAPLE	1	1	sp	Q6VGS5	DAPLE	NS	no	NA	NA	NA	NA	NA	NA
-0.0611118	5.20356	-1.61781	0.10939	0.468396	-4.94627	sp|Q7TNR6|IGS21	sp|Q7TNR6|IGS21	1	1	sp	Q7TNR6	IGS21	NS	no	NA	NA	NA	NA	NA	NA
-0.0304275	7.80057	-1.61772	0.109409	0.468396	-5.31704	sp|P21278|GNA11	sp|P21278|GNA11	1	1	sp	P21278	GNA11	NS	no	NA	NA	NA	NA	NA	NA
-0.371122	2.24018	-1.61755	0.109445	0.468396	-4.28196	sp|Q6ZQL4|WDR43	sp|Q6ZQL4|WDR43	1	1	sp	Q6ZQL4	WDR43	NS	no	NA	NA	NA	NA	NA	NA
-0.0875881	4.39121	-1.61744	0.10947	0.468396	-4.72014	sp|Q8C4G9|AGRA1	sp|Q8C4G9|AGRA1	1	1	sp	Q8C4G9	AGRA1	NS	no	NA	NA	NA	NA	NA	NA
-0.10562	3.95461	-1.61477	0.110049	0.470326	-4.58711	sp|Q8K382|DEN1A	sp|Q8K382|DEN1A	1	1	sp	Q8K382	DEN1A	NS	no	NA	NA	NA	NA	NA	NA
0.378083	4.97375	1.61475	0.110052	0.470326	-4.92529	sp|Q60612|AA1R	sp|Q60612|AA1R	1	1	sp	Q60612	AA1R	NS	no	NA	NA	NA	NA	NA	NA
-0.0820929	5.10668	-1.61406	0.110201	0.470326	-4.92684	sp|Q9EPV8|UBL5, tr|A0A1Y7VKT9|A0A1Y7VKT9	sp|Q9EPV8|UBL5;tr|A0A1Y7VKT9|A0A1Y7VKT9	2	2	sp;tr	Q9EPV8;A0A1Y7VKT9	UBL5;A0A1Y7VKT9	NS	no	NA	NA	NA	NA	NA	NA
0.0860444	4.52131	1.61369	0.110283	0.470326	-4.78162	sp|Q61189|ICLN	sp|Q61189|ICLN	1	1	sp	Q61189	ICLN	NS	no	NA	NA	NA	NA	NA	NA
0.235177	3.65717	1.61336	0.110354	0.470326	-4.53099	sp|A2AKB4|FRPD1	sp|A2AKB4|FRPD1	1	1	sp	A2AKB4	FRPD1	NS	no	NA	NA	NA	NA	NA	NA
0.277706	3.77214	1.61333	0.110361	0.470326	-4.5671	sp|O35613|DAXX	sp|O35613|DAXX	1	1	sp	O35613	DAXX	NS	no	NA	NA	NA	NA	NA	NA
0.0973527	11.2316	1.61299	0.110435	0.470326	-5.45631	sp|O70456|1433S	sp|O70456|1433S	1	1	sp	O70456	1433S	NS	no	NA	NA	NA	NA	NA	NA
0.0948485	3.25147	1.61292	0.110451	0.470326	-4.41784	sp|Q09LZ8|CBPC6	sp|Q09LZ8|CBPC6	1	1	sp	Q09LZ8	CBPC6	NS	no	NA	NA	NA	NA	NA	NA
0.0787594	8.13383	1.6129	0.110455	0.470326	-5.34946	sp|Q8VDQ8|SIR2	sp|Q8VDQ8|SIR2	1	1	sp	Q8VDQ8	SIR2	NS	no	NA	NA	NA	NA	NA	NA
-0.063084	4.8546	-1.61247	0.110548	0.470468	-4.86534	sp|Q3UHD2|GFOD1	sp|Q3UHD2|GFOD1	1	1	sp	Q3UHD2	GFOD1	NS	no	NA	NA	NA	NA	NA	NA
0.0460623	6.9832	1.61189	0.110675	0.470718	-5.25638	sp|P20444|KPCA	sp|P20444|KPCA	1	1	sp	P20444	KPCA	NS	no	NA	NA	NA	NA	NA	NA
0.123616	3.96705	1.61165	0.110726	0.470718	-4.61746	sp|Q8BM85|TBCK	sp|Q8BM85|TBCK	1	1	sp	Q8BM85	TBCK	NS	no	NA	NA	NA	NA	NA	NA
-0.0496733	6.78819	-1.61106	0.110856	0.471019	-5.23012	sp|Q4VAA2|CDV3	sp|Q4VAA2|CDV3	1	1	sp	Q4VAA2	CDV3	NS	no	NA	NA	NA	NA	NA	NA
-0.178497	3.99806	-1.6095	0.111197	0.472005	-4.59928	sp|Q9D666|SUN1	sp|Q9D666|SUN1	1	1	sp	Q9D666	SUN1	NS	no	NA	NA	NA	NA	NA	NA
0.0498464	5.4687	1.60945	0.111207	0.472005	-5.02481	sp|P17563|SBP1	sp|P17563|SBP1	1	1	sp	P17563	SBP1	NS	yes	NA	NA	NA	NA	NA	NA
0.283513	2.27937	1.60891	0.111326	0.472256	-4.30289	sp|Q8R3G1|PP1R8	sp|Q8R3G1|PP1R8	1	1	sp	Q8R3G1	PP1R8	NS	no	NA	NA	NA	NA	NA	NA
0.0542342	5.65503	1.60771	0.111589	0.473118	-5.06353	sp|O08638|MYH11	sp|O08638|MYH11	1	1	sp	O08638	MYH11	NS	no	NA	NA	NA	NA	NA	NA
0.262972	3.71213	1.60686	0.111775	0.473655	-4.55805	tr|Q924D1|Q924D1	tr|Q924D1|Q924D1	1	1	tr	Q924D1	Q924D1	NS	no	NA	NA	NA	NA	NA	NA
-0.144139	3.42007	-1.60618	0.111925	0.474004	-4.44728	sp|Q8BGB8|COQ4	sp|Q8BGB8|COQ4	1	1	sp	Q8BGB8	COQ4	NS	no	NA	NA	NA	NA	NA	NA
-0.29035	6.02395	-1.60594	0.111977	0.474004	-5.11064	sp|Q8C796|RCOR2	sp|Q8C796|RCOR2	1	1	sp	Q8C796	RCOR2	NS	no	NA	NA	NA	NA	NA	NA
0.17398	4.85152	1.60544	0.112088	0.474172	-4.89441	sp|P03921|NU5M	sp|P03921|NU5M	1	1	sp	P03921	NU5M	NS	no	NA	NA	NA	NA	NA	NA
0.389897	1.97074	1.60522	0.112137	0.474172	-4.29396	tr|A2ADB2|A2ADB2	tr|A2ADB2|A2ADB2	1	1	tr	A2ADB2	A2ADB2	NS	no	NA	NA	NA	NA	NA	NA
-0.0587088	4.84408	-1.60439	0.112319	0.474378	-4.87492	sp|Q8R0Y8|S2542	sp|Q8R0Y8|S2542	1	1	sp	Q8R0Y8	S2542	NS	no	NA	NA	NA	NA	NA	NA
0.261052	3.04505	1.60332	0.112555	0.474378	-4.39775	sp|Q61897|KT33B	sp|Q61897|KT33B	1	1	sp	Q61897	KT33B	NS	no	NA	NA	NA	NA	NA	NA
-0.118141	3.68055	-1.60331	0.112557	0.474378	-4.52078	sp|P46656|ADX	sp|P46656|ADX	1	1	sp	P46656	ADX	NS	no	NA	NA	NA	NA	NA	NA
-0.0442069	8.64758	-1.6032	0.112583	0.474378	-5.3925	sp|Q8QZT1|THIL	sp|Q8QZT1|THIL	1	1	sp	Q8QZT1	THIL	NS	no	NA	NA	NA	NA	NA	NA
-0.360179	4.30415	-1.60314	0.112594	0.474378	-4.68306	sp|Q8C170|MYO9A	sp|Q8C170|MYO9A	1	1	sp	Q8C170	MYO9A	NS	no	NA	NA	NA	NA	NA	NA
-0.0836097	4.52196	-1.60312	0.1126	0.474378	-4.78108	sp|Q9JLT4|TRXR2	sp|Q9JLT4|TRXR2	1	1	sp	Q9JLT4	TRXR2	NS	no	NA	NA	NA	NA	NA	NA
-0.0514027	10.4335	-1.6031	0.112605	0.474378	-5.44902	sp|P56382|ATP5E	sp|P56382|ATP5E	1	1	sp	P56382	ATP5E	NS	no	NA	NA	NA	NA	NA	NA
-0.0613868	3.56428	-1.60279	0.112673	0.474414	-4.49519	sp|Q8BP48|MAP11	sp|Q8BP48|MAP11	1	1	sp	Q8BP48	MAP11	NS	no	NA	NA	NA	NA	NA	NA
0.104584	3.59224	1.60241	0.112756	0.474511	-4.51713	sp|P60755|MDGA2	sp|P60755|MDGA2	1	1	sp	P60755	MDGA2	NS	no	NA	NA	NA	NA	NA	NA
0.187357	4.53981	1.6021	0.112826	0.474533	-4.81335	sp|Q69ZB3|TSYL5	sp|Q69ZB3|TSYL5	1	1	sp	Q69ZB3	TSYL5	NS	no	NA	NA	NA	NA	NA	NA
0.0379268	4.61506	1.60185	0.112881	0.474533	-4.82247	sp|Q03141|MARK3	sp|Q03141|MARK3	1	1	sp	Q03141	MARK3	NS	no	NA	NA	NA	NA	NA	NA
-0.0792986	4.05787	-1.6012	0.113024	0.47476	-4.64092	sp|Q78J03|MSRB2	sp|Q78J03|MSRB2	1	1	sp	Q78J03	MSRB2	NS	no	NA	NA	NA	NA	NA	NA
0.441171	3.30764	1.6009	0.11309	0.47476	-4.4684	sp|Q9D8M4|RL7L	sp|Q9D8M4|RL7L	1	1	sp	Q9D8M4	RL7L	NS	no	NA	NA	NA	NA	NA	NA
-0.384274	4.35184	-1.60079	0.113115	0.47476	-4.69589	sp|O70445|BARD1	sp|O70445|BARD1	1	1	sp	O70445	BARD1	NS	no	NA	NA	NA	NA	NA	NA
0.48585	3.25149	1.60021	0.113244	0.475049	-4.45975	sp|Q61072|ADAM9	sp|Q61072|ADAM9	1	1	sp	Q61072	ADAM9	NS	no	NA	NA	NA	NA	NA	NA
-0.0654189	6.89629	-1.59872	0.113574	0.475945	-5.26216	sp|A2A4P0|DHX8	sp|A2A4P0|DHX8	1	1	sp	A2A4P0	DHX8	NS	no	NA	NA	NA	NA	NA	NA
0.758872	4.74845	1.59871	0.113578	0.475945	-4.90738	sp|Q78DX7|ROS1	sp|Q78DX7|ROS1	1	1	sp	Q78DX7	ROS1	NS	no	NA	NA	NA	NA	NA	NA
-0.132674	2.79489	-1.5982	0.113691	0.476169	-4.34875	sp|Q8BMB3|IF4E2	sp|Q8BMB3|IF4E2	1	1	sp	Q8BMB3	IF4E2	NS	no	NA	NA	NA	NA	NA	NA
-0.0318581	7.75999	-1.59751	0.113846	0.476344	-5.3454	sp|Q3ULJ0|GPD1L	sp|Q3ULJ0|GPD1L	1	1	sp	Q3ULJ0	GPD1L	NS	no	NA	NA	NA	NA	NA	NA
0.0761477	3.89908	1.59747	0.113853	0.476344	-4.61225	sp|P23591|FCL	sp|P23591|FCL	1	1	sp	P23591	FCL	NS	yes	NA	NA	NA	NA	NA	NA
0.378911	2.49111	1.59628	0.11412	0.477029	-4.33539	sp|Q9CTN8|LHPL3	sp|Q9CTN8|LHPL3	1	1	sp	Q9CTN8	LHPL3	NS	no	NA	NA	NA	NA	NA	NA
-0.14211	3.50409	-1.59613	0.114152	0.477029	-4.48085	sp|Q8BYN3|ITPK1	sp|Q8BYN3|ITPK1	1	1	sp	Q8BYN3	ITPK1	NS	no	NA	NA	NA	NA	NA	NA
0.0537755	5.32998	1.59568	0.114253	0.477029	-5.01676	sp|Q9CYG7|TOM34	sp|Q9CYG7|TOM34	1	1	sp	Q9CYG7	TOM34	NS	yes	NA	NA	NA	NA	NA	NA
0.0933381	4.89066	1.59549	0.114295	0.477029	-4.91386	sp|Q3TCH7|CUL4A	sp|Q3TCH7|CUL4A	1	1	sp	Q3TCH7	CUL4A	NS	no	NA	NA	NA	NA	NA	NA
0.141843	3.39704	1.59539	0.114318	0.477029	-4.47859	tr|E9Q7P2|E9Q7P2	tr|E9Q7P2|E9Q7P2	1	1	tr	E9Q7P2	E9Q7P2	NS	no	NA	NA	NA	NA	NA	NA
0.280437	3.14581	1.59461	0.114494	0.477187	-4.42973	tr|E9Q1Y9|E9Q1Y9	tr|E9Q1Y9|E9Q1Y9	1	1	tr	E9Q1Y9	E9Q1Y9	NS	no	NA	NA	NA	NA	NA	NA
0.076796	5.649	1.59457	0.114501	0.477187	-5.08365	sp|P62071|RRAS2	sp|P62071|RRAS2	1	1	sp	P62071	RRAS2	NS	yes	NA	NA	NA	NA	NA	NA
0.174088	5.02931	1.59441	0.114537	0.477187	-4.95671	sp|P29477|NOS2	sp|P29477|NOS2	1	1	sp	P29477	NOS2	NS	no	NA	NA	NA	NA	NA	NA
-0.420773	4.83577	-1.59345	0.114753	0.477834	-4.85058	sp|Q9JID9|SH2B2	sp|Q9JID9|SH2B2	1	1	sp	Q9JID9	SH2B2	NS	no	NA	NA	NA	NA	NA	NA
0.12191	3.37797	1.59315	0.11482	0.477862	-4.47521	sp|Q62084|PP14B	sp|Q62084|PP14B	1	1	sp	Q62084	PP14B	NS	no	NA	NA	NA	NA	NA	NA
-0.0844794	2.85941	-1.59152	0.115186	0.479136	-4.36682	sp|O70362|PHLD	sp|O70362|PHLD	1	1	sp	O70362	PHLD	NS	no	NA	NA	NA	NA	NA	NA
0.0474895	4.9187	1.59102	0.115299	0.479154	-4.92434	sp|P46935|NEDD4	sp|P46935|NEDD4	1	1	sp	P46935	NEDD4	NS	no	NA	NA	NA	NA	NA	NA
-0.0309194	10.6715	-1.59096	0.115312	0.479154	-5.47442	sp|Q6PIE5|AT1A2	sp|Q6PIE5|AT1A2	1	1	sp	Q6PIE5	AT1A2	NS	no	NA	NA	NA	NA	NA	NA
0.232212	3.68758	1.59059	0.115396	0.479252	-4.57167	sp|Q8VCM5|MUL1	sp|Q8VCM5|MUL1	1	1	sp	Q8VCM5	MUL1	NS	no	NA	NA	NA	NA	NA	NA
-0.115328	4.70451	-1.58973	0.115589	0.479804	-4.85158	sp|Q9CXJ4|MITOS	sp|Q9CXJ4|MITOS	1	1	sp	Q9CXJ4	MITOS	NS	yes	NA	NA	NA	NA	NA	NA
0.213333	2.23946	1.58915	0.115721	0.480101	-4.32101	sp|Q80UP5|AN13A	sp|Q80UP5|AN13A	1	1	sp	Q80UP5	AN13A	NS	yes	NA	NA	NA	NA	NA	NA
-0.047789	5.43109	-1.58782	0.116021	0.481005	-5.04324	sp|Q9DB27|MCTS1	sp|Q9DB27|MCTS1	1	1	sp	Q9DB27	MCTS1	NS	no	NA	NA	NA	NA	NA	NA
-0.116427	2.93093	-1.58756	0.116081	0.481005	-4.3798	sp|P98156|VLDLR	sp|P98156|VLDLR	1	1	sp	P98156	VLDLR	NS	no	NA	NA	NA	NA	NA	NA
0.0452412	8.77355	1.58726	0.116149	0.481005	-5.42429	sp|P26883|FKB1A	sp|P26883|FKB1A	1	1	sp	P26883	FKB1A	NS	no	NA	NA	NA	NA	NA	NA
0.067721	4.07807	1.58711	0.116182	0.481005	-4.68174	sp|G3X9K3|BIG1	sp|G3X9K3|BIG1	1	1	sp	G3X9K3	BIG1	NS	no	NA	NA	NA	NA	NA	NA
-0.411975	2.32381	-1.58649	0.116323	0.481337	-4.3176	sp|Q8BWL5|RBMS3, sp|Q91W59|RBMS1	sp|Q8BWL5|RBMS3;sp|Q91W59|RBMS1	2	2	sp	Q8BWL5;Q91W59	RBMS3;RBMS1	NS	no	NA	NA	NA	NA	NA	NA
0.060385	9.83209	1.58589	0.11646	0.481504	-5.46025	sp|P00920|CAH2	sp|P00920|CAH2	1	1	sp	P00920	CAH2	NS	yes	NA	NA	NA	NA	NA	NA
0.0424177	10.0992	1.58578	0.116485	0.481504	-5.46748	sp|P51881|ADT2	sp|P51881|ADT2	1	1	sp	P51881	ADT2	NS	no	NA	NA	NA	NA	NA	NA
-0.0271547	6.88385	-1.58541	0.116568	0.481597	-5.28251	sp|P70168|IMB1	sp|P70168|IMB1	1	1	sp	P70168	IMB1	NS	no	NA	NA	NA	NA	NA	NA
0.390313	6.60766	1.58483	0.116701	0.481894	-5.26307	sp|P70694|DHB5, tr|Q8VC77|Q8VC77	sp|P70694|DHB5;tr|Q8VC77|Q8VC77	2	2	sp;tr	P70694;Q8VC77	DHB5;Q8VC77	NS	no	NA	NA	NA	NA	NA	NA
0.139577	3.62206	1.58424	0.116834	0.482191	-4.55331	sp|A6H611|MIPEP	sp|A6H611|MIPEP	1	1	sp	A6H611	MIPEP	NS	no	NA	NA	NA	NA	NA	NA
0.0339365	4.7221	1.58337	0.117032	0.482675	-4.88028	sp|A2AGT5|CKAP5	sp|A2AGT5|CKAP5	1	1	sp	A2AGT5	CKAP5	NS	no	NA	NA	NA	NA	NA	NA
-0.0542913	4.88938	-1.58294	0.11713	0.482675	-4.91978	sp|Q9JKN6|NOVA1	sp|Q9JKN6|NOVA1	1	1	sp	Q9JKN6	NOVA1	NS	no	NA	NA	NA	NA	NA	NA
-0.042454	6.3503	-1.58292	0.117134	0.482675	-5.21055	sp|O08917|FLOT1	sp|O08917|FLOT1	1	1	sp	O08917	FLOT1	NS	no	NA	NA	NA	NA	NA	NA
-0.198863	4.18222	-1.58194	0.117359	0.483349	-4.69349	sp|Q4VBD2|TAPT1	sp|Q4VBD2|TAPT1	1	1	sp	Q4VBD2	TAPT1	NS	no	NA	NA	NA	NA	NA	NA
-0.211177	2.42022	-1.5805	0.117687	0.484252	-4.33324	sp|P19221|THRB	sp|P19221|THRB	1	1	sp	P19221	THRB	NS	no	NA	NA	NA	NA	NA	NA
-0.0425164	7.18776	-1.58045	0.1177	0.484252	-5.3233	sp|P00493|HPRT	sp|P00493|HPRT	1	1	sp	P00493	HPRT	NS	no	NA	NA	NA	NA	NA	NA
-0.103106	6.25676	-1.57988	0.117829	0.48453	-5.19766	sp|Q00898|A1AT5	sp|Q00898|A1AT5	1	1	sp	Q00898	A1AT5	NS	no	NA	NA	NA	NA	NA	NA
0.0692572	5.62699	1.57878	0.118082	0.48523	-5.10305	sp|O55106|STRN	sp|O55106|STRN	1	1	sp	O55106	STRN	NS	no	NA	NA	NA	NA	NA	NA
-0.104969	4.67728	-1.57839	0.118173	0.48523	-4.86135	sp|P59016|VP33B	sp|P59016|VP33B	1	1	sp	P59016	VP33B	NS	no	NA	NA	NA	NA	NA	NA
0.32745	5.13412	1.57834	0.118183	0.48523	-5.01519	sp|Q8BHT6|B3GLT	sp|Q8BHT6|B3GLT	1	1	sp	Q8BHT6	B3GLT	NS	no	NA	NA	NA	NA	NA	NA
-0.164121	4.20195	-1.5779	0.118284	0.485393	-4.71038	sp|Q9CQ45|NENF	sp|Q9CQ45|NENF	1	1	sp	Q9CQ45	NENF	NS	no	NA	NA	NA	NA	NA	NA
-0.170737	2.99386	-1.57763	0.118347	0.4854	-4.39855	sp|Q922G0|S2536	sp|Q922G0|S2536	1	1	sp	Q922G0	S2536	NS	no	NA	NA	NA	NA	NA	NA
-0.401422	2.632	-1.57614	0.11869	0.486554	-4.34871	tr|B2RXE2|B2RXE2	tr|B2RXE2|B2RXE2	1	1	tr	B2RXE2	B2RXE2	NS	yes	NA	NA	NA	NA	NA	NA
-0.0934908	3.98055	-1.57581	0.118765	0.486611	-4.65062	sp|Q7SIG6|ASAP2	sp|Q7SIG6|ASAP2	1	1	sp	Q7SIG6	ASAP2	NS	no	NA	NA	NA	NA	NA	NA
0.395388	4.18515	1.57528	0.118888	0.486748	-4.75876	sp|O54750|CP2J6	sp|O54750|CP2J6	1	1	sp	O54750	CP2J6	NS	no	NA	NA	NA	NA	NA	NA
0.0765206	5.65404	1.57514	0.118921	0.486748	-5.11374	sp|Q80ZW2|THEM6	sp|Q80ZW2|THEM6	1	1	sp	Q80ZW2	THEM6	NS	no	NA	NA	NA	NA	NA	NA
0.796545	7.5354	1.57319	0.119372	0.48834	-5.38225	sp|Q14B46|RTKN2	sp|Q14B46|RTKN2	1	1	sp	Q14B46	RTKN2	NS	no	NA	NA	NA	NA	NA	NA
-0.146337	2.6495	-1.5729	0.119438	0.488358	-4.36221	sp|Q9Z123|SEM4F	sp|Q9Z123|SEM4F	1	1	sp	Q9Z123	SEM4F	NS	no	NA	NA	NA	NA	NA	NA
0.183394	3.17786	1.57182	0.119688	0.489128	-4.46113	sp|Q9QY81|PO210	sp|Q9QY81|PO210	1	1	sp	Q9QY81	PO210	NS	no	NA	NA	NA	NA	NA	NA
-0.170279	3.19528	-1.57075	0.119938	0.489898	-4.44297	sp|Q91VU6|DCA11	sp|Q91VU6|DCA11	1	1	sp	Q91VU6	DCA11	NS	no	NA	NA	NA	NA	NA	NA
0.267611	3.57116	1.57036	0.120028	0.489952	-4.56823	sp|Q8VEH6|CBWD1	sp|Q8VEH6|CBWD1	1	1	sp	Q8VEH6	CBWD1	NS	no	NA	NA	NA	NA	NA	NA
0.0516277	5.5918	1.57007	0.120096	0.489952	-5.10845	sp|Q9CR09|UFC1	sp|Q9CR09|UFC1	1	1	sp	Q9CR09	UFC1	NS	yes	NA	NA	NA	NA	NA	NA
0.0376938	5.33715	1.56989	0.120137	0.489952	-5.05574	sp|Q9EP89|LACTB	sp|Q9EP89|LACTB	1	1	sp	Q9EP89	LACTB	NS	no	NA	NA	NA	NA	NA	NA
0.209291	4.02753	1.56777	0.120631	0.491405	-4.70578	sp|Q8CG79|ASPP2	sp|Q8CG79|ASPP2	1	1	sp	Q8CG79	ASPP2	NS	no	NA	NA	NA	NA	NA	NA
0.299427	2.95549	1.56753	0.120689	0.491405	-4.42941	sp|Q3V1G4|OLM2B	sp|Q3V1G4|OLM2B	1	1	sp	Q3V1G4	OLM2B	NS	no	NA	NA	NA	NA	NA	NA
-0.501631	4.87239	-1.56736	0.120729	0.491405	-4.89079	sp|P70194|CLC4F	sp|P70194|CLC4F	1	1	sp	P70194	CLC4F	NS	no	NA	NA	NA	NA	NA	NA
-0.253346	3.92336	-1.56722	0.120759	0.491405	-4.62777	sp|Q3UFY7|5NT3B	sp|Q3UFY7|5NT3B	1	1	sp	Q3UFY7	5NT3B	NS	no	NA	NA	NA	NA	NA	NA
-0.150087	4.25988	-1.56703	0.120804	0.491405	-4.74494	sp|Q9CWD8|NUBPL	sp|Q9CWD8|NUBPL	1	1	sp	Q9CWD8	NUBPL	NS	no	NA	NA	NA	NA	NA	NA
-0.0496689	5.27355	-1.56617	0.121006	0.491742	-5.04077	sp|Q9WUD1|CHIP	sp|Q9WUD1|CHIP	1	1	sp	Q9WUD1	CHIP	NS	no	NA	NA	NA	NA	NA	NA
0.249861	5.6829	1.56533	0.121203	0.491742	-5.1427	sp|Q9CZL5|PHS2	sp|Q9CZL5|PHS2	1	1	sp	Q9CZL5	PHS2	NS	no	NA	NA	NA	NA	NA	NA
0.186321	3.70453	1.56509	0.121259	0.491742	-4.60774	sp|Q8VHH7|ADCY3	sp|Q8VHH7|ADCY3	1	1	sp	Q8VHH7	ADCY3	NS	no	NA	NA	NA	NA	NA	NA
0.128049	4.02464	1.56502	0.121276	0.491742	-4.70244	sp|Q6IR34|GPSM1	sp|Q6IR34|GPSM1	1	1	sp	Q6IR34	GPSM1	NS	no	NA	NA	NA	NA	NA	NA
0.240073	2.64617	1.56436	0.121429	0.491742	-4.38496	sp|Q64345|IFIT3, tr|E9PV48|E9PV48	sp|Q64345|IFIT3;tr|E9PV48|E9PV48	2	2	sp;tr	Q64345;E9PV48	IFIT3;E9PV48	NS	no	NA	NA	NA	NA	NA	NA
-0.0604099	4.12962	-1.5643	0.121445	0.491742	-4.71801	sp|Q6ZQ58|LARP1	sp|Q6ZQ58|LARP1	1	1	sp	Q6ZQ58	LARP1	NS	no	NA	NA	NA	NA	NA	NA
-0.105352	3.41756	-1.56423	0.121461	0.491742	-4.50558	sp|Q8BH50|CR025	sp|Q8BH50|CR025	1	1	sp	Q8BH50	CR025	NS	no	NA	NA	NA	NA	NA	NA
0.277344	3.3283	1.56414	0.121481	0.491742	-4.5109	sp|Q6IMF0|KRT87	sp|Q6IMF0|KRT87	1	1	sp	Q6IMF0	KRT87	NS	no	NA	NA	NA	NA	NA	NA
-0.0983922	4.57497	-1.56406	0.121501	0.491742	-4.85292	sp|Q8R555|CRAC1	sp|Q8R555|CRAC1	1	1	sp	Q8R555	CRAC1	NS	no	NA	NA	NA	NA	NA	NA
-0.0968343	5.04229	-1.56334	0.121669	0.491742	-4.98519	sp|Q52KR3|PRUN2	sp|Q52KR3|PRUN2	1	1	sp	Q52KR3	PRUN2	NS	yes	NA	NA	NA	NA	NA	NA
0.070228	5.00548	1.56328	0.121684	0.491742	-4.98955	sp|Q7TT45|RRAGD	sp|Q7TT45|RRAGD	1	1	sp	Q7TT45	RRAGD	NS	no	NA	NA	NA	NA	NA	NA
-0.0497405	8.14376	-1.56316	0.121712	0.491742	-5.4237	sp|P19157|GSTP1	sp|P19157|GSTP1	1	1	sp	P19157	GSTP1	NS	no	NA	NA	NA	NA	NA	NA
-0.216879	3.10372	-1.56286	0.121782	0.491742	-4.43322	sp|Q8BH27|MEGF9	sp|Q8BH27|MEGF9	1	1	sp	Q8BH27	MEGF9	NS	no	NA	NA	NA	NA	NA	NA
0.046004	4.42176	1.56284	0.121788	0.491742	-4.82218	sp|Q3TIR3|RIC8A	sp|Q3TIR3|RIC8A	1	1	sp	Q3TIR3	RIC8A	NS	no	NA	NA	NA	NA	NA	NA
0.0372062	12.4347	1.56257	0.121851	0.491742	-5.56136	sp|Q9ERD7|TBB3	sp|Q9ERD7|TBB3	1	1	sp	Q9ERD7	TBB3	NS	no	NA	NA	NA	NA	NA	NA
0.052486	6.2085	1.56223	0.121931	0.491742	-5.2244	sp|Q80TL0|PPM1E	sp|Q80TL0|PPM1E	1	1	sp	Q80TL0	PPM1E	NS	no	NA	NA	NA	NA	NA	NA
0.0957248	4.44552	1.56191	0.122005	0.491742	-4.83525	sp|Q05793|PGBM	sp|Q05793|PGBM	1	1	sp	Q05793	PGBM	NS	no	NA	NA	NA	NA	NA	NA
-0.104404	6.57216	-1.56153	0.122095	0.491742	-5.27304	sp|Q00896|A1AT3	sp|Q00896|A1AT3	1	1	sp	Q00896	A1AT3	NS	no	NA	NA	NA	NA	NA	NA
0.0938835	4.85965	1.56126	0.122159	0.491742	-4.9558	sp|Q5HZI9|S2551	sp|Q5HZI9|S2551	1	1	sp	Q5HZI9	S2551	NS	no	NA	NA	NA	NA	NA	NA
-0.052844	3.80199	-1.56117	0.12218	0.491742	-4.62051	sp|Q5SV85|SYNRG	sp|Q5SV85|SYNRG	1	1	sp	Q5SV85	SYNRG	NS	no	NA	NA	NA	NA	NA	NA
-0.11104	5.50983	-1.56089	0.122247	0.491742	-5.09546	sp|Q8R0P4|AAMDC	sp|Q8R0P4|AAMDC	1	1	sp	Q8R0P4	AAMDC	NS	no	NA	NA	NA	NA	NA	NA
0.0877698	8.50033	1.56087	0.122253	0.491742	-5.45165	sp|P61750|ARF4	sp|P61750|ARF4	1	1	sp	P61750	ARF4	NS	no	NA	NA	NA	NA	NA	NA
-0.0491123	4.22428	-1.56055	0.122328	0.491795	-4.75396	sp|Q91V36|NRBP2	sp|Q91V36|NRBP2	1	1	sp	Q91V36	NRBP2	NS	no	NA	NA	NA	NA	NA	NA
-0.0434572	7.00818	-1.55991	0.122479	0.491952	-5.33522	sp|Q9QZ06|TOLIP	sp|Q9QZ06|TOLIP	1	1	sp	Q9QZ06	TOLIP	NS	no	NA	NA	NA	NA	NA	NA
-0.157541	5.84638	-1.55986	0.122491	0.491952	-5.15753	sp|P33174|KIF4	sp|P33174|KIF4	1	1	sp	P33174	KIF4	NS	no	NA	NA	NA	NA	NA	NA
0.433014	3.33074	1.55938	0.122605	0.492125	-4.52814	tr|A0A3B2W4A7|A0A3B2W4A7	tr|A0A3B2W4A7|A0A3B2W4A7	1	1	tr	A0A3B2W4A7	A0A3B2W4A7	NS	no	NA	NA	NA	NA	NA	NA
0.375413	1.14441	1.55891	0.122715	0.492125	-4.33123	sp|A2AV25|FBCD1	sp|A2AV25|FBCD1	1	1	sp	A2AV25	FBCD1	NS	no	NA	NA	NA	NA	NA	NA
-0.0538873	4.86442	-1.55889	0.122721	0.492125	-4.94823	sp|P38060|HMGCL	sp|P38060|HMGCL	1	1	sp	P38060	HMGCL	NS	no	NA	NA	NA	NA	NA	NA
0.0548811	4.27314	1.55833	0.122853	0.492386	-4.78288	sp|Q920Q4|VPS16	sp|Q920Q4|VPS16	1	1	sp	Q920Q4	VPS16	NS	no	NA	NA	NA	NA	NA	NA
0.0438599	7.35329	1.55809	0.12291	0.492386	-5.37503	sp|Q9QZM0|UBQL2	sp|Q9QZM0|UBQL2	1	1	sp	Q9QZM0	UBQL2	NS	no	NA	NA	NA	NA	NA	NA
0.0458188	6.04645	1.55707	0.12315	0.492941	-5.20615	sp|Q60973|RBBP7	sp|Q60973|RBBP7	1	1	sp	Q60973	RBBP7	NS	no	NA	NA	NA	NA	NA	NA
0.0698854	5.91101	1.55687	0.123197	0.492941	-5.18557	sp|Q06138|CAB39	sp|Q06138|CAB39	1	1	sp	Q06138	CAB39	NS	no	NA	NA	NA	NA	NA	NA
0.296359	2.96286	1.55672	0.123235	0.492941	-4.44356	sp|Q9CWH5|TRM11	sp|Q9CWH5|TRM11	1	1	sp	Q9CWH5	TRM11	NS	no	NA	NA	NA	NA	NA	NA
0.170948	3.20392	1.55643	0.123303	0.492964	-4.48519	sp|P13808|B3A2	sp|P13808|B3A2	1	1	sp	P13808	B3A2	NS	no	NA	NA	NA	NA	NA	NA
-0.214252	2.80281	-1.55562	0.123497	0.493452	-4.39662	sp|P62956|CCG7	sp|P62956|CCG7	1	1	sp	P62956	CCG7	NS	no	NA	NA	NA	NA	NA	NA
0.106571	6.56371	1.55487	0.123674	0.493452	-5.29141	sp|P08122|CO4A2	sp|P08122|CO4A2	1	1	sp	P08122	CO4A2	NS	no	NA	NA	NA	NA	NA	NA
-0.220672	3.78245	-1.55474	0.123705	0.493452	-4.60634	sp|Q9CY62|RN181	sp|Q9CY62|RN181	1	1	sp	Q9CY62	RN181	NS	no	NA	NA	NA	NA	NA	NA
0.0946056	4.27615	1.55462	0.123733	0.493452	-4.79311	sp|E9Q5C9|NOLC1	sp|E9Q5C9|NOLC1	1	1	sp	E9Q5C9	NOLC1	NS	no	NA	NA	NA	NA	NA	NA
-0.104589	6.65895	-1.55392	0.1239	0.493452	-5.2969	sp|P07758|A1AT1	sp|P07758|A1AT1	1	1	sp	P07758	A1AT1	NS	no	NA	NA	NA	NA	NA	NA
-0.0894688	3.18656	-1.55382	0.123925	0.493452	-4.4675	sp|Q80UP8|S20A2	sp|Q80UP8|S20A2	1	1	sp	Q80UP8	S20A2	NS	no	NA	NA	NA	NA	NA	NA
0.103396	7.16825	1.55358	0.123982	0.493452	-5.36637	sp|P23927|CRYAB	sp|P23927|CRYAB	1	1	sp	P23927	CRYAB	NS	yes	NA	NA	NA	NA	NA	NA
0.233211	3.52756	1.55337	0.124033	0.493452	-4.57672	sp|Q9CQ25|MZT2	sp|Q9CQ25|MZT2	1	1	sp	Q9CQ25	MZT2	NS	no	NA	NA	NA	NA	NA	NA
-0.140694	3.45909	-1.55331	0.124046	0.493452	-4.52633	sp|Q01339|APOH	sp|Q01339|APOH	1	1	sp	Q01339	APOH	NS	no	NA	NA	NA	NA	NA	NA
0.065686	3.76253	1.5533	0.124048	0.493452	-4.63067	sp|Q61097|KSR1	sp|Q61097|KSR1	1	1	sp	Q61097	KSR1	NS	no	NA	NA	NA	NA	NA	NA
-0.0593612	3.67656	-1.55277	0.124175	0.493706	-4.59414	sp|P69566|RANB9	sp|P69566|RANB9	1	1	sp	P69566	RANB9	NS	no	NA	NA	NA	NA	NA	NA
0.0832217	5.98649	1.5524	0.124265	0.493816	-5.2053	sp|Q61033|LAP2A	sp|Q61033|LAP2A	1	1	sp	Q61033	LAP2A	NS	no	NA	NA	NA	NA	NA	NA
0.0886363	6.95705	1.55192	0.12438	0.494025	-5.34609	sp|Q5SX40|MYH1	sp|Q5SX40|MYH1	1	1	sp	Q5SX40	MYH1	NS	no	NA	NA	NA	NA	NA	NA
0.115846	5.68388	1.55157	0.124462	0.494106	-5.15644	sp|A6H6E9|TT23L	sp|A6H6E9|TT23L	1	1	sp	A6H6E9	TT23L	NS	no	NA	NA	NA	NA	NA	NA
0.364697	1.80177	1.55097	0.124606	0.494428	-4.34329	sp|Q9ERE8|TLRN1	sp|Q9ERE8|TLRN1	1	1	sp	Q9ERE8	TLRN1	NS	no	NA	NA	NA	NA	NA	NA
0.112308	3.48585	1.55047	0.124725	0.49449	-4.55871	sp|P52800|EFNB2	sp|P52800|EFNB2	1	1	sp	P52800	EFNB2	NS	no	NA	NA	NA	NA	NA	NA
-0.0535982	5.20045	-1.55024	0.124781	0.49449	-5.04684	sp|P61759|PFD3	sp|P61759|PFD3	1	1	sp	P61759	PFD3	NS	no	NA	NA	NA	NA	NA	NA
[truncated: 5,922 more rows]
